# Supplementary material for: The microRNA regulatory landscape of MSC-derived exosomes: a systems view
Source: Sci Rep. 2018 Jan 23;8:1419. doi: 10.1038/s41598-018-19581-x (PMC5780426; doi:10.1038/s41598-018-19581-x)
Supplement: Supplementary file 2 — Supplementary File_Excel table 1 [file 41598_2018_19581_MOESM2_ESM.xlsx]

## Sheet: miRNA profiling
	Gene Name	Read counts	% total read counts
	hsa-miR-1246	3693.89	9.72975
	hsa-miR-23a-3p	3653.8	9.62416
	hsa-miR-451a	2724.18	7.17552
	hsa-miR-125b-5p	2396.77	6.31312
	hsa-miR-199a-3p+hsa-miR-199b-3p	2218.86	5.84451
	hsa-let-7a-5p	1674.29	4.4101
	hsa-miR-4454+hsa-miR-7975	1604.13	4.2253
	hsa-miR-21-5p	1470.49	3.87329
	hsa-let-7b-5p	1403.67	3.69728
	hsa-miR-100-5p	1349.38	3.55428
	hsa-miR-29a-3p	1189.02	3.13189
	hsa-miR-144-3p	1159.79	3.0549
	hsa-miR-29b-3p	793.12	2.08909
	hsa-miR-22-3p	591.83	1.55889
	hsa-miR-630	535.87	1.41149
	hsa-miR-221-3p	479.07	1.26188
	hsa-let-7i-5p	468.21	1.23327
	hsa-miR-424-5p	446.5	1.17609
	hsa-miR-191-5p	402.23	1.05948
	hsa-miR-25-3p	375.5	0.989072
	hsa-miR-130a-3p	369.65	0.973663
	hsa-miR-376a-3p	361.3	0.951669
	hsa-miR-27b-3p	283.62	0.747059
	hsa-miR-145-5p	257.73	0.678864
	hsa-miR-142-3p	251.89	0.663481
	hsa-miR-16-5p	244.37	0.643674
	hsa-miR-222-3p	241.03	0.634876
	hsa-miR-4286	206.78	0.544661
	hsa-miR-15a-5p	203.44	0.535864
	hsa-miR-24-3p	195.09	0.51387
	hsa-miR-125a-5p	188.41	0.496274
	hsa-miR-34a-5p	186.74	0.491876
	hsa-miR-122-5p	183.4	0.483078
	hsa-miR-181a-5p	180.89	0.476467
	hsa-miR-199a-5p	171.7	0.45226
	hsa-miR-495-3p	170.87	0.450074
	hsa-miR-196a-5p	169.2	0.445675
	hsa-miR-127-3p	161.68	0.425867
	hsa-miR-320e	159.17	0.419256
	hsa-miR-148a-3p	155.83	0.410458
	hsa-miR-93-5p	155	0.408272
	hsa-miR-143-3p	150.82	0.397262
	hsa-miR-377-3p	150.82	0.397262
	hsa-miR-382-5p	146.65	0.386278
	hsa-miR-15b-5p	145.81	0.384065
	hsa-miR-376c-3p	113.24	0.298276
	hsa-miR-374a-5p	106.55	0.280654
	hsa-let-7e-5p	102.38	0.26967
	hsa-miR-379-5p	100.71	0.265271
	hsa-let-7c-5p	99.04	0.260873
	hsa-miR-543	94.03	0.247676
	hsa-miR-337-5p	92.36	0.243277
	hsa-miR-365a-3p+hsa-miR-365b-3p	92.36	0.243277
	hsa-let-7d-5p	91.52	0.241065
	hsa-let-7g-5p	89.01	0.234453
	hsa-miR-154-5p	89.01	0.234453
	hsa-miR-23b-3p	80.66	0.212459
	hsa-miR-136-5p	79.83	0.210273
	hsa-miR-148b-3p	78.16	0.205874
	hsa-miR-223-3p	73.15	0.192678
	hsa-miR-10a-5p	71.47	0.188253
	hsa-miR-19b-3p	71.47	0.188253
	hsa-miR-423-5p	71.47	0.188253
	hsa-miR-337-3p	69.8	0.183854
	hsa-miR-575	68.97	0.181668
	hsa-miR-140-5p	67.3	0.177269
	hsa-miR-199b-5p	67.3	0.177269
	hsa-miR-503-5p	63.12	0.166259
	hsa-miR-1290	62.29	0.164073
	hsa-miR-3065-5p	58.95	0.155275
	hsa-miR-98-5p	58.11	0.153062
	hsa-miR-132-3p	56.44	0.148664
	hsa-miR-361-5p	51.43	0.135467
	hsa-miR-28-5p	43.91	0.115659
	hsa-miR-20a-5p+hsa-miR-20b-5p	41.41	0.109074
	hsa-miR-409-3p	41.41	0.109074
	hsa-miR-574-3p	41.41	0.109074
	hsa-miR-99b-5p	41.41	0.109074
	hsa-miR-126-3p	40.57	0.106862
	hsa-miR-152-3p	40.57	0.106862
	hsa-miR-301a-3p	39.74	0.104676
	hsa-miR-299-5p	38.9	0.102463
	hsa-miR-574-5p	38.07	0.100277
	hsa-miR-450a-5p	37.23	0.0980643
	hsa-miR-10b-5p	36.39	0.0958517
	hsa-miR-432-5p	35.56	0.0936655
	hsa-miR-137	34.72	0.0914529
	hsa-miR-497-5p	34.72	0.0914529
	hsa-miR-378g	33.05	0.0870541
	hsa-miR-26a-5p	32.22	0.0848679
	hsa-miR-193a-5p+hsa-miR-193b-5p	31.38	0.0826553
	hsa-miR-378i	31.38	0.0826553
	hsa-miR-150-5p	27.21	0.0716715
	hsa-let-7f-5p	25.54	0.0672727
	hsa-miR-151a-3p	25.54	0.0672727
	hsa-miR-99a-5p	24.7	0.0650601
	hsa-miR-107	23.87	0.0628739
	hsa-miR-1180-3p	23.87	0.0628739
	hsa-miR-323a-3p	23.03	0.0606613
	hsa-miR-184	22.2	0.0584751
	hsa-miR-342-3p	22.2	0.0584751
	hsa-miR-18a-5p	21.36	0.0562625
	hsa-miR-26b-5p	21.36	0.0562625
	hsa-miR-381-3p	21.36	0.0562625
	hsa-miR-4284	21.36	0.0562625
	hsa-miR-1296-3p	20.53	0.0540763
	hsa-miR-32-5p	20.53	0.0540763
	hsa-miR-585-3p	20.53	0.0540763
	hsa-miR-612	20.53	0.0540763
	hsa-miR-514b-5p	19.69	0.0518637
	hsa-miR-196b-5p	18.85	0.0496511
	hsa-miR-19a-3p	18.85	0.0496511
	hsa-miR-30a-5p	18.85	0.0496511
	hsa-miR-448	18.85	0.0496511
	hsa-miR-4516	18.85	0.0496511
	hsa-miR-1285-5p	18.02	0.0474649
	hsa-miR-208b-3p	18.02	0.0474649
	hsa-miR-29c-3p	18.02	0.0474649
	hsa-miR-1255a	17.18	0.0452523
	hsa-miR-133a-3p	17.18	0.0452523
	hsa-miR-149-5p	17.18	0.0452523
	hsa-miR-218-5p	17.18	0.0452523
	hsa-miR-30e-5p	17.18	0.0452523
	hsa-miR-362-5p	17.18	0.0452523
	hsa-miR-369-3p	17.18	0.0452523
	hsa-miR-1185-2-3p	16.35	0.0430661
	hsa-miR-411-5p	16.35	0.0430661
	hsa-miR-548y	16.35	0.0430661
	hsa-miR-106b-5p	15.51	0.0408535
	hsa-miR-197-5p	15.51	0.0408535
	hsa-miR-30d-5p	15.51	0.0408535
	hsa-miR-374b-5p	15.51	0.0408535
	hsa-miR-626	15.51	0.0408535
	hsa-miR-185-5p	14.68	0.0386673
	hsa-miR-200a-3p	14.68	0.0386673
	hsa-miR-214-3p	14.68	0.0386673
	hsa-miR-33b-5p	14.68	0.0386673
	hsa-miR-363-3p	14.68	0.0386673
	hsa-miR-4488	14.68	0.0386673
	hsa-miR-455-5p	14.68	0.0386673
	hsa-miR-525-5p	14.68	0.0386673
	hsa-miR-582-5p	14.68	0.0386673
	hsa-miR-650	14.68	0.0386673
	hsa-miR-181a-3p	13.84	0.0364547
	hsa-miR-187-3p	13.84	0.0364547
	hsa-miR-335-5p	13.84	0.0364547
	hsa-miR-3613-3p	13.84	0.0364547
	hsa-miR-4647	13.84	0.0364547
	hsa-miR-615-3p	13.84	0.0364547
	hsa-miR-656-3p	13.84	0.0364547
	hsa-miR-758-3p+hsa-miR-411-3p	13.84	0.0364547
	hsa-miR-1305	13.01	0.0342685
	hsa-miR-181a-2-3p	13.01	0.0342685
	hsa-miR-370-3p	13.01	0.0342685
	hsa-miR-532-3p	13.01	0.0342685
	hsa-miR-597-5p	13.01	0.0342685
	hsa-miR-7-5p	13.01	0.0342685
	hsa-miR-767-5p	13.01	0.0342685
	hsa-miR-939-5p	13.01	0.0342685
	hsa-miR-182-3p	12.17	0.0320559
	hsa-miR-296-5p	12.17	0.0320559
	hsa-miR-301a-5p	12.17	0.0320559
	hsa-miR-499a-5p	12.17	0.0320559
	hsa-miR-510-3p	12.17	0.0320559
	hsa-miR-542-3p	12.17	0.0320559
	hsa-miR-548a-5p	12.17	0.0320559
	hsa-miR-548ar-3p	12.17	0.0320559
	hsa-miR-548m	12.17	0.0320559
	hsa-miR-598-3p	12.17	0.0320559
	hsa-miR-802	12.17	0.0320559
	hsa-miR-888-5p	12.17	0.0320559
	Total read counts	37964.9
