# Supplementary material for: The microRNA regulatory landscape of MSC-derived exosomes: a systems view
Source: Sci Rep. 2018 Jan 23;8:1419. doi: 10.1038/s41598-018-19581-x (PMC5780426; doi:10.1038/s41598-018-19581-x)
Supplement: Supplementary file 3 — Supplementary File_Excel table 2 [file 41598_2018_19581_MOESM3_ESM.xlsx]

## Sheet: Sheet1
Let-7a-5p	Let-7b-5p	Let-7i-5p	hsa-mir-100-5p	hsa-mir-1246	hsa-mir-125b-5p	hsa-mir-130a-3p	hsa-mir-144-3p	hsa-mir-145-5p	hsa-mir-191-5p	hsa-mir-199a-3p	hsa-mir-21-5p	hsa-mir-221-5p	hsa-mir-22-3p	hsa-mir-23a-3p	hsa-mir-25-3p	hsa-mir-29a-3p	hsa-mir-29b-3p	hsa-mir-424-5p	hsa-mir-451a	hsa-mir-630
ABCB9	ABCB9	ABCB9	AGO2	ACVR2A	ABCC5	A4GNT	ABCA1	AARS	ADCK1	ABCA1	ABCD3	AADAC	A4GNT	ABCA8	AADACL3	ABCB6	AACS	AATK	AEBP2	ABCC2
ABCC5	ABCC5	ABCC5	ATP11C	ADAMTS6	ABHD3	AAK1	ABCA12	ABCA1	AJAP1	ABL2	ACAT1	ACADM	ABCB11	ABCC5	AATK	ABCE1	ABCB6	ABCC5	ARHGEF3	ABHD17B
ACP1	ACVR1C	ACVR1C	BAZ2A	AFF3	ABL2	ABCA1	ABI1	ABCE1	AMMECR1L	ACAT1	ACVR1C	ACTR2	ABCC11	ABHD6	ABCG4	ABHD4	ABCE1	ABCF1	ATF2	ACBD5
ACVR1C	ADAMTS8	ADAMTS8	CAND2	AKAP2	ABTB1	ABCB7	ABI2	ABCG4	B4GALT6	ACBD5	ADNP	ACVR2B	ABHD12	ABI1	ABLIM2	ABI1	ABI1	ABCF2	C11orf30	ACVR2A
ADAMTS8	ADRB2	ADRB2	CDC25A	AMMECR1	ACACB	ABCC5	ABT1	ABHD17B	BCL11A	ACOX1	AGO2	ADAM11	ACLY	ABT1	ACAA1	ACTR10	ACVR2A	ABCG4	CAB39	ADHFE1
ADRB2	AHCTF1	AHCTF1	CLDN11	ANTXR2	ACSBG2	ABHD3	ACBD3	ABHD17C	BCL2L14	ACVR2A	AGO4	ADAM17	ADCY6	ACAP2	ACADL	ACVR2A	ADAM12	ABI2	CDKN2B	ADNP2
AHCTF1	AKAP6	AKAP6	CTDSPL	ARL4C	ADAM11	ACBD5	ACBD5	ABLIM2	BDNF	ACVR2B	AIM1L	ADAM22	AGBL5	ACRC	ACAN	ADA	ADAMTS10	ABL2	CDKN2D	AGO2
AKAP6	AP1S1	ATP2A2	EMR2	ATRX	ADAM9	ACSL1	ACSL4	ABRACL	BMPR2	ADAM22	AKAP6	ADAMTS6	AKT3	ACSS3	ACOX1	ADAM12	ADAMTS17	ACAD9	CPD	AIG1
AP1S1	ATP2A2	ATPAF1	EPDR1	BCL2L2	ADCY1	ACSL4	ACYP2	ACAD8	CALCOCO1	ADAMTS3	ALDH1A1	ADD3	ALCAM	ACTR2	ACTC1	ADAMTS10	ADAMTS18	ACOX1	CTNNBIP1	AKAP10
ATP2A2	ATPAF1	BIN3	FGFR3	BRWD1	AGGF1	ACVR1	ADAMTS17	ACBD3	CALN1	ADAMTSL3	ALX1	AGFG1	ALG9	ADAM19	ADAM10	ADAMTS17	ADAMTS19	ACOX3	CXCL16	AKAP11
ATPAF1	C14orf28	BZW2	FZD8	CALB1	AGO2	ACVR2A	ADAMTS18	ACBD5	CCND2	ADD3	ALX4	AGTPBP1	AMOT	ADAMTS3	ADAM19	ADAMTS18	ADAMTS6	ACP2	DDX3Y	ALDH5A1
BACH1	C8orf58	C11orf57	HOXA1	CAMK2G	AGPAT4	ADAM12	ADAMTS3	ACSBG2	CDK6	ADRB1	ANGPTL5	AIDA	ANKRD13A	ADAMTS5	ADAMTSL1	ADAMTS19	ADAMTS7	ACSBG2	EGLN3	ALDOB
BCAP29	CCNJ	C14orf28	HS3ST2	CDH2	AKAP13	ADAM23	ADAMTS5	ACSL4	CEBPB	AEBP2	ANKS1B	AKAP13	ANXA13	ADAMTS6	ADAMTSL3	ADAMTS6	ADAMTS9	ACSL5	EREG	ANGPT1
BZW2	CD200R1	CCNJ	IMPDH1	DLG1	ALDH1A3	ADAMTS18	ADAMTSL3	ACTB	CREBBP	AMZ2	ANXA1	ALDH1A1	APBB2	ADCY1	ADARB2	ADAMTS7	AEN	ACSS2	EVL	ANK3
C14orf28	CDC25A	CD200R1	INSM1	DMRT2	ALPK3	ADAMTS19	AFAP1	ACTG1	CRKL	ANGPT1	ARHGAP24	AMMECR1	APCDD1L	ADCYAP1	ADCY3	ADAMTS9	AHR	ACTR2	FAM208B	ANKDD1A
C8orf58	CDC34	CDC25A	KBTBD8	DYNC1I1	ANKMY1	ADCY1	AFF4	ACTR2	CTDSP2	ANK2	ARHGEF12	AMZ1	APOA5	ADD3	ADM	AEN	AICDA	ACVR2A	FAM63B	ANKHD1
CCNJ	CEP135	CDC34	LAMA5	DYRK1A	ANKRD13B	ADCY2	AGA	ACTR3	DAPK1	ANO5	ARID4A	ANGPTL2	ARFIP2	ADH5	ADRA1A	AKAP13	AKAP13	ADAMTS18	FAM91A1	ANKRD30A
CD200R1	CHD4	CEP135	MTMR3	FAM45A	ANKRD42	AFF1	AGMAT	ACVR1B	DCTN4	AP3B1	ARL4D	ANKHD1	ARHGAP4	ADNP	ADRB1	AKT2	AKT2	ADAMTS3	FNTA	ANKRD40
CDC25A	CHRD	CHD4	PCSK9	FAM53C	ANKRD50	AGFG1	AHCY	ACVR2A	DDHD1	APLF	ARMCX1	ANKIB1	ARHGEF12	ADRA2A	AFF1	AKT3	AKT3	ADAMTS5	GADL1	AP3B1
CDC34	CLCN5	CHRD	RAP1B	FNDC3A	ANKZF1	AGO1	AHDC1	ADAM17	EGR1	APLP2	ARMCX5	ANKRD10	ARPC5	ADRA2B	AFF3	AMOT	AMER1	ADAMTSL1	GALK2	APBA2
CEP135	COIL	CHUK	RAVER2	FRMD6	ANPEP	AGO4	AKAP1	ADAM19	EHMT1	AREL1	ASCC3	ANTXR2	ARRB1	AEBP2	AIDA	ANGEL2	AMOT	ADRB2	GDI1	ARHGAP24
CHD4	COL1A1	CLCN5	RCBTB1	FSTL5	AQP6	AHI1	AKAP11	ADAM28	ELOVL4	ARG2	ASPN	ANXA1	ARSD	AFF1	ANK3	ANK3	ANGEL2	AEBP2	GRSF1	ARID1B
CHRD	COL1A2	CLP1	RRN3	GOLGA1	AREL1	AKAP1	AKAP2	ADAMTS5	EMX2	ARHGAP20	ATP13A4	AP3B2	ATG2B	AFF4	ANKIB1	ANKRD13B	ANK3	AFF4	IL6R	ARL5A
CLCN5	COL24A1	COIL	SLC14A1	HECTD2	ARHGEF1	ALDH3A2	AKT3	ADCYAP1	FAM78A	ARHGAP21	ATP2B4	APAF1	ATHL1	AGAP1	ANKRD13C	ANKRD13C	ANKRD13B	AGO1	LENG8	ARL6
COIL	COL3A1	COL14A1	SMARCA5	KCNAB1	ARID3B	AMPD3	ALCAM	ADD3	FRY	ARHGEF12	ATXN10	APOLD1	B4GALT2	AGGF1	ANKRD28	ANKRD49	ANKRD13C	AGO4	NSMAF	ARL8B
COL1A1	CPEB1	COL1A1	SMEK2	KCNS3	ARMC7	ANGEL2	ALDH1A3	ADH7	GAP43	ARHGEF2	B3GAT2	APPBP2	BAG5	AGPAT4	ANO3	AP1G1	ANKRD49	AGPAT3	OSR1	ARMC8
COL1A2	CPEB2	COL1A2	ST5	KIAA0196	ARSD	ANKRD12	ALDH3A2	ADI1	HEY1	ARHGEF3	B3GNT5	AQP3	BATF3	AGPAT5	ANP32E	AP3M1	AP1G1	AGPAT6	POU3F2	ARPP19
COL24A1	CRTAM	COL24A1	THAP2	KIAA0355	ASB13	ANKRD28	ALDOB	ADPGK	HOXB2	ARID4B	BAHD1	ARF1	BCL7B	AKAP11	APPL1	ARF5	AP3M1	AHCYL2	PRICKLE2	ATG2B
COL3A1	CTPS2	COL3A1	TRIB2	LHFPL3	ASB2	ANKRD50	ALS2	ADRA1A	LAMC3	ARL15	BBS12	ARF4	BCL9	AKAP12	ARFGEF1	ARHGAP19	AP4E1	AKAP12	RPL13	ATP11C
CPEB1	CYP46A1	CPEB1	VNN1	MBNL3	ASPH	AP1G1	ANGPTL3	AKAP12	MAGEH1	ARMC8	BCL11A	ARHGEF17	BCL9L	AKAP5	ARHGEF10	ARHGEF19	ARF5	AKT3	SAMD4B	ATP1A1
CPEB2	DAPK1	CPEB2	ZFYVE19	METAP2	ASPHD1	AP1G2	ANK2	AKAP9	MAP3K12	ASAP2	BDH2	ARHGEF7	BIN1	ALDH1A2	ARHGEF17	ARNT	ARHGAP19	ALKBH3	SEC23IP	B4GALT4
CYP4F2	DDI2	CRTAM	ZNF19	MIER3	ATHL1	APCDD1	ANKRD10	AKR1B1	MAPRE3	ATAD1	BEST3	ARID1A	BTBD10	ALDH5A1	ARID1B	ARRDC3	ARHGEF19	AMER1	SETD5	BACE1
DAPK1	DDX19A	CTPS2	ZZEF1	MSN	ATP10D	API5	ANKRD20A2	ALAD	MARK3	ATL1	BMP3	ARRDC4	BTBD3	ALDH9A1	ARID5B	ARRDC4	ARL4A	AMMECR1	SMARCA2	BBS9
DDI2	DDX19B	CYP4F2		NDFIP1	ATP1B4	APPL1	ANKRD20A3	ALG2	MFAP3	ATP5F1	BMPR2	ASB7	BTG1	ALG13	ARL2BP	ARSB	ARNT	AMMECR1L	SPC25	BCL11A
DDX19A	DDX26B	DAPK1		NIPBL	ATP5G2	ARAP2	ANKRD27	ALKBH1	MORF4L2	ATP6V1A	BNC1	ASPA	C1orf122	ALG6	ARL4C	ARVCF	ARRDC3	AMOT	TBC1D9B	BDP1
DDX19B	DHX57	DDI2		NRK	AZI2	ARF4	ANKRD28	ANGPT2	MYEOV	ATP6V1C2	BOLL	ASPH	C8orf46	AMBRA1	ARMC2	ASPH	ARRDC4	AMOTL1	TSC1	BLMH
DDX26B	DMD	DDX19A		NRXN1	B4GALT1	ARFIP1	ANKRD50	ANKFY1	NEURL4	ATRX	BRCC3	ATAD2B	CALCR	AMER1	ARRDC3	ATAD2B	ARSB	ANK2	TTN	BRPF3
DHX57	E2F5	DDX19B		OLFML2B	BAK1	ARHGAP1	ANO1	ANKRD28	NOTCH2	ATXN1	BRD1	ATF2	CALM3	AMMECR1	ASB5	ATG9A	ARSF	ANKIB1	USP46	BTLA
DMD	EDN1	DDX26B		PALM2-AKAP2	BAP1	ARHGAP12	ANP32E	ANKRD6	NPTX2	AVPI1	BRWD1	ATP1A1	CASP10	ANKHD1	ASPH	ATP1B1	ARVCF	ANKRD46	VSX1	C3orf58
E2F5	ELF4	DHX57		PCDHAC1	BCAN	ARHGAP21	ANTXR2	ANO6	NRCAM	BCAR3	BTBD3	ATXN1	CAV3	ANKRD17	ATP2A2	ATP2B1	ASPH	ANKS1A	WDFY2	CA11
EDN1	ESPL1	DIP2A		PLCXD3	BCKDK	ARHGAP24	AP1S3	AP1G1	OXSR1	BCL2L14	C10orf12	AXIN2	CBL	ANKRD29	ATP6V1B2	ATP2B4	ATAD2B	ANO3	YTHDF2	CADPS
ESPL1	FAM103A1	DMD		PRKCQ	BCL2	ARHGEF12	APOBEC4	AP2B1	PDGFC	BTN2A2	C11orf70	BCHE	CCDC47	ANKRD50	ATP8B1	ATP5G1	ATG9A	AP1S2	ZIC3	CAPZA1
ESR2	FAM214B	DPF2		PSD3	BCL2L14	ARHGEF5	APP	AP3M2	PHC2	C10orf2	C1orf101	BCL2L11	CCDC67	ANO4	ATRX	ATRN	ATP1B1	AP1S3	ZNF644	CCDC129
FAM103A1	FIGN	E2F5		QTRTD1	BIN2	ARID4B	APPBP2	AP3S1	PPAPDC2	C6orf62	CACNG1	BCL2L14	CCNJL	APAF1	ATXN1	AUNIP	ATP2B1	AP2A1		CCDC77
FAM214B	FNDC3A	EDN1		REPS2	BMF	ARID5B	ARFGEF1	APCS	PRKAR2B	C9orf40	CALCB	BEND4	CCR4	APOLD1	ATXN3	AVPR1B	ATP2B4	APLN		CCNE2
FIGN	FOXP2	EIF4G2		RNF182	BMPR1B	ARL6IP1	ARHGAP18	APOB	RCC2	C9orf72	CAMTA1	BMF	CD151	AQP2	AURKA	BACE1	ATP5G1	APP		CCNJ
FNDC3A	FRAS1	ESPL1		RTKN2	BRD4	ARRDC3	ARHGAP26	APPBP2	RNF139	CA5B	CAPN2	BRD1	CD207	ARFIP1	AXL	BACH2	ATRN	AQP11		CD109
FOXP2	FRMD4B	FAM214B		SCN1A	BRMS1	ASIC1	ARHGAP5	APPL1	RNF216	CABLES1	CASKIN1	BRWD1	CDKN1A	ARG1	B3GALT2	BAHD1	AUNIP	AREL1		CD200
FRMD4B	GALC	FIGN		SCN3A	BRPF1	ASXL2	ARHGEF10	AREL1	RPS20	CARD6	CASR	BZW1	CDX2	ARHGAP20	BAZ2A	BCCIP	AVPR1B	ARFGAP2		CDC14A
GALC	GAN	FNDC3A		SEMA6A	C11orf21	ATG101	ARID1A	ARF6	SAFB	CASP9	CCDC121	C15orf26	CHD7	ARHGEF5	BAZ2B	BCL11A	BACE1	ARHGAP12		CDC7
GAN	GAS7	FOXP2		SLC38A2	C19orf54	ATG16L1	ARID2	ARHGAP24	SATB1	CBLB	CCDC14	C3orf70	CHD9	ARMC8	BCAT2	BCL11B	BACH2	ARHGAP18		CDH2
GAS7	GATM	FRMD4B		SOX2	C6orf47	ATG2B	ARID4B	ARHGAP5	SETD1B	CC2D1B	CCDC142	CABYR	CHGA	ARNT	BCL11A	BIRC2	BAHD1	ARHGAP20		CDKAL1
GATM	GCNT4	GALC		TAOK1	C9orf9	ATG4D	ARID5B	ARHGAP6	SIDT2	CCDC117	CCDC77	CAMTA1	CIDEC	ARRDC3	BCL11B	BIRC6	BCCIP	ARHGAP5		CEACAM5
GCNT4	GDAP2	GALNT1		THRB	CARS2	ATP11A	ARL4C	ARID4B	SLC25A24	CD151	CCL1	CAPN9	CIITA	ARRDC4	BCL2L11	BLMH	BCL11A	ARHGDIA		CEP350
GDAP2	GDF6	GAN		TMEM33	CBX7	ATP12A	ARPC4	ARL11	SLCO5A1	CD1C	CCL20	CAPRIN2	CLIC4	ARSD	BMPR2	BMF	BCL11B	ARHGEF9		CFL2
GDF6	GJC1	GAS7		UNC5B	CCDC134	ATP2B1	ARRDC3	ARL5B	SNX6	CD2AP	CCL22	CASZ1	CLIP2	ASAP1	BPHL	BMP1	BCORL1	ARL3		CGGBP1
GJC1	GNG5	GATM		USP37	CCNJ	ATP6V0A2	ASB5	ARL6IP5	SOX4	CDC14A	CCR7	CBFB	CLSTN3	ASB15	BRMS1L	BRINP2	BIRC2	ARNT		CHD9
GNG5	GPR137	GCNT4		YAF2	CCR5	ATP6V0E1	ASCC1	ARMCX3	SPO11	CDC42	CCT5	CBWD1	CNGA2	ASF1A	BSDC1	BRWD1	BIRC6	ARPP21		CKAP2
GNPTAB	GPR26	GDF6		ZBTB21	CD248	ATP6V1B2	ASH1L	ARNT2	TAF5	CDC42BPB	CD1A	CBWD2	CNOT1	ATG12	BSN	BRWD3	BLMH	ARRDC4		CLEC4E
GPR137	HAND1	GJC1		ZIC3	CD5L	ATP6V1C1	ATP2B1	ARPC5	TET1	CDC42SE1	CD47	CBWD3	CNTNAP3	ATG2B	BTG2	C10orf54	BMF	ASB1		CNOT4
GPR26	HIC2	GNG5		ZNF697	CDC42SE1	ATXN1	ATP2B2	ATAD2B	TJP1	CELSR2	CD69	CBWD5	CNTNAP3B	ATP11B	BTLA	C10orf67	BMP1	ASH1L		COMMD10
HAND1	HIF1AN	GPR137			CDH12	B4GALT5	ATP5G2	ATF1	TLX3	CETN3	CDK2AP1	CBWD6	COPS7B	ATP11C	C10orf90	C11orf30	BRINP2	ASNSD1		COMMD8
HIC2	HMGA1	GPR26			CDKN2A	BACH2	ATP6V1C1	ATP11AUN	TMEM70	CFL2	CDK5RAP1	CCDC129	CPA6	ATP6V1B2	C21orf91	C11orf54	BRWD1	ATF6		COQ10B
HIF1AN	HMGA2	HIC2			CDR2L	BAG5	ATP8B1	ATP1B4	TMOD2	CHAD	CENPP	CCDC144NL	CPEB1	ATP6V1C1	C5orf24	C11orf57	BRWD3	ATG9A		COX7A2L
HMGA2	HOXD1	HIF1AN			CGN	BAHD1	ATRX	ATP2B1	TSPAN13	CHKA	CENPQ	CCDC18	CPSF3L	ATP6V1E1	C6orf62	C12orf40	C10orf67	ATP10B		CPEB4
HOXC11	IGDCC3	HMGA1			CHRM5	BAI3	ATXN1	ATP8A1	UBAP2	CHL1	CEP68	CCDC50	CREB3L3	ATP6V1G3	CACNA1I	C16orf72	C11orf30	ATP13A3		CPS1
HOXD1	IGF1R	HMGA2			CNNM1	BCL2L11	ATXN3	ATXN2	VPS72	CHMP5	CEP97	CCDC64	CRLS1	ATP8A1	CAMK1D	C4orf32	C11orf54	ATP1B4		CRISP3
HTR1E	IGF2BP1	HTR1E			COL4A3	BCMO1	ATXN3L	ATXN7L1	WDFY1	CISD2	CFL2	CCDC88A	CSF1R	ATRN	CAMK2A	C7orf60	C12orf40	ATP2B2		CSGALNACT2
HTR4	IGF2BP2	IGDCC3			COPZ1	BDH1	AXIN2	AWAT2	WIZ	CITED2	CHCHD4	CD180	CUL3	ATXN1	CAMTA1	CA2	C4orf32	ATP2B3		CSTF3
IGDCC3	IGF2BP3	IGF1R			COX7A2L	BHLHE41	B3GALTL	B4GALNT2	WWP1	CLASP2	CHD7	CD4	CXorf58	AUH	CAND1	CALM3	C7orf60	ATP4B		CYP51A1
IGF1R	IL13	IGF2BP1			CPSF6	BIRC6	B4GALT6	BAAT	ZBTB34	CLDND1	CHIC1	CDK19	CYB561D2	AUTS2	CARD6	CALU	CA2	ATP6V1B2		CYR61
IGF2BP1	INTS2	IGF2BP2			CRB2	BLCAP	BACH1	BACH2	ZNF362	CMIP	CHL1	CDKN1B	CYFIP1	AZI2	CASD1	CAMK1D	CALM3	ATP7A		DGAT2L6
IGF2BP2	KCTD17	IGF2BP3			CRTC1	BMP6	BACH2	BAG4		CNIH2	CHRNB1	CDKN1C	CYR61	AZIN1	CBFA2T3	CAMK2G	CALU	ATXN2		DIP2B
IGF2BP3	KCTD21	IL13			CSNK2A1	BMPR2	BAZ2B	BAZ2A		CNOT7	CLEC4A	CDON	CYTH3	B3GALT2	CBLN4	CAMTA1	CAMK1D	ATXN7L1		DIXDC1
IL13	KLHDC8B	INTS2			CTDSP2	BPTF	BBC3	BCAT1		COL12A1	CLIC2	CEP55	DAD1	B3GNT1	CCDC113	CAPN6	CAMK2G	ATXN7L2		DOCK5
INTS2	KLHL6	IQCB1			CXCL13	BRWD1	BBX	BCL11B		COL19A1	CNKSR2	CHD8	DAGLB	B4GALT5	CCDC144A	CCDC36	CAPN6	ATXN7L3		DOCK8
KCTD21	KREMEN1	KCTD21			CYB5D1	BTAF1	BCAS1	BCR		COL4A5	CNOT6	CHMP4B	DDIT4	BAZ2B	CCDC186	CCND2	CASP7	AVEN		E2F3
KLHDC8B	KRT5	KLHL6			DDX42	BTBD10	BCL11A	BIRC2		COPS2	CNOT8	CHSY1	DERL3	BBS9	CCDC6	CCNI2	CCDC36	AXIN2		EFCAB5
KLHL6	LGR4	KREMEN1			DENND6A	BTBD3	BCL6	BLCAP		CPEB4	CNTFR	CLIC2	DGCR14	BCL11A	CCDC89	CCNJ	CCDC7	B3GAT3		EHBP1
KREMEN1	LIMD2	KRT5			DICER1	BTBD7	BECN1	BNIP3		CRIM1	COL12A1	CNDP2	DGKQ	BCL2	CCNC	CCNT2	CCDC81	B4GALT1		ELAVL2
KRT5	LIN28B	LGR4			DOK1	BTF3L4	BEND3	BRCC3		CSRP2	CPEB3	CNR1	DLL4	BEND6	CCNE2	CCNYL1	CCND2	BACE1		EMC8
LGR4	LOR	LIMD2			DPH2	BTG1	BET1	BSN		CTNNA2	CREB5	COX15	DNAJB5	BET1	CCNJL	CD40	CCNI2	BACH2		ENPP4
LIMD2	LPGAT1	LIN28B			DPP9	BZRAP1	BHLHB9	BZW1		CXADR	CRIM1	CPEB3	DNAJC16	BICD2	CD109	CDC42	CCNJ	BAG5		ENPP5
LIN28B	LRIG2	LMX1A			DQX1	C2CD5	BHLHE41	C10orf76		CXCL12	CTCF	CREBL2	DNAJC27	BLCAP	CD1D	CDC42BPA	CCNT2	BCAS1		EP300
LOR	LRIG3	LOR			DTNB	C5orf30	BMPR1A	C11orf58		CYB5R4	CUBN	CREBZF	DNAJC7	BLOC1S2	CD2AP	CDC7	CCNYL1	BCL11B		ERO1LB
LPGAT1	LSM11	LPGAT1			DUOX1	C7orf60	BNC2	C1QL4		CYP1B1	DAG1	CRKL	DOC2A	BLOC1S5	CD69	CDCA4	CD40	BCL2L2		ESCO1
LRIG2	MAP3K1	LRIG2			DUS1L	CALM2	BRPF1	CABP1		DARS	DDAH1	CSNK2A1	DPF2	BNC1	CDC27	CDK2	CDC42	BCL7A		ESRRG
LRIG3	MAP4K3	LRIG3			DYNLT3	CAMK2D	BRPF3	CACHD1		DCBLD2	DDX1	CTCF	DPM2	BNIP2	CDC42	CEACAM1	CDC42BPA	BDNF		ETS1
MAP3K1	MAPK6	LSM11			E2F2	CAMTA1	BRWD1	CACNB2		DCLK1	DIAPH2	CTDSPL2	DPP10	BNIP3L	CDCA7L	CEACAM6	CDC7	BFAR		EXO1
MAP4K3	MARS2	MAP3K1			EAF1	CANX	BTAF1	CALCRL		DCP2	DLG2	CTSE	DPP4	BRCC3	CDH10	CENPK	CDCA4	BLMH		EZH2
MAPK6	MASP1	MAP4K3			EBF4	CAPRIN2	BTBD3	CAMK1D		DDHD1	DMRTC1	CUX2	DPY19L2	BRWD1	CDKN1C	CEP68	CDK2	BSDC1		EZR
MARS2	MDM4	MAPK6			EDEM1	CASD1	BTG2	CAMK2D		DDIT4	DNAJA2	CXADR	DPY30	BTAF1	CEP350	CHFR	CEACAM1	BSND		F3
MASP1	MEIS3	MARS2			EIF2B5	CAST	C11orf58	CAMKK1		DEPDC1B	DNM1L	CXCL12	DPYSL3	BTBD3	CHCHD10	CHIC2	CEACAM6	BSPRY		F8
MDM4	MGAT4A	MASP1			EIF4EBP1	CAV2	C12orf5	CAPZB		DIO2	DUSP8	CYLD	DUSP10	BTBD7	CHCHD4	CHSY1	CEMIP	BTAF1		FBXO30
MED28	MLXIP	MDM4			ELMSAN1	CBFB	C4orf32	CARF		DIRC2	DZIP1	CYP1B1	EDA	C11orf30	CHKA	CIDEC	CENPK	BTG2		FBXO47
MEIS3	NAP1L1	MED8			ELOVL1	CBY1	C5orf24	CASP2		DLL4	EDRF1	CYP4X1	EEF2K	C2orf69	CHM	CLCN2	CEP68	BTLA		FEM1C
MGAT4A	NDST2	MEIS3			ELOVL6	CCDC126	CACHD1	CAST		DLX5	EGLN1	CYP7A1	ELOVL6	C3orf52	CHMP7	CLCN5	CHFR	BTRC		FHDC1
MLXIP	NEK3	MGAT4A			EMID1	CCDC6	CACNB2	CASZ1		DNAJA4	EIF1AX	CYR61	EMILIN3	C5orf42	CHRM2	CLDN1	CHSY1	C10orf54		FLRT2
NAP1L1	NKD1	MLXIP			ENPEP	CCDC85A	CADPS	CBFB		DNHD1	EIF4EBP2	DACH1	EMP1	C6orf62	CHRM5	CLEC2D	CIDEC	C11orf24		FNIP2
NEK3	NME6	MYO1F			ENPP1	CCDC88A	CALB1	CC2D1B		DNMT3A	ELF2	DCLRE1A	EMX2	C8orf58	CHST1	CLEC7A	CLCN5	C11orf42		FOXJ2
NID2	NRAS	NAP1L1			ENTPD1	CCNY	CALCRL	CCBL2		DOLPP1	ELOVL7	DCUN1D1	ENO1	CA2	CHST13	CLK2	CLDN1	C17orf59		FRS2
NKD1	OLFM4	NEK3			ENTPD4	CCRN4L	CAMKK2	CCDC107		DPF3	EPHA4	DCUN1D4	EP300	CAB39	CHST7	CLTC	CLEC2D	C1orf21		FUT8
NME6	ONECUT2	NKD1			EPHA2	CCT6A	CAMTA2	CCDC121		DTNA	EPM2A	DDHD2	EPB41L2	CACNA2D3	CIC	CNOT8	CLEC7A	C1QL3		GABPB2
NRAS	OPA3	NRAS			EPO	CD2AP	CAND1	CCDC186		DUSP5	ERG	DDX3Y	EPC1	CADM1	CLCN5	CNR1	CLK2	C2orf42		GALNT1
OLFM4	PARD6B	OLFM4			ERBB4	CD69	CAP2	CCDC25		ECHDC1	ERP44	DDX42	ERBB3	CALCR	CLDN11	COL11A1	CLTC	C6orf57		GALNT3
ONECUT2	PBX3	ONECUT2			ESRRA	CDADC1	CAPZA1	CCDC39		EDEM3	FAM133A	DEPDC1	ESR1	CALCRL	CLK3	COL15A1	CNOT8	CAB39		GATA4
OPA3	PDPR	OPA3			ETS1	CDK19	CASC4	CCDC59		EFCAB1	FAM13A	DICER1	ETV1	CAMSAP2	CNIH1	COL19A1	CNR1	CACNA1E		GEMIN5
PALD1	PGRMC1	PARD6B			ETV6	CDK2AP2	CASK	CCDC62		EFCAB14	FAM3C	DIRAS3	EXD1	CAMTA1	CNKSR2	COL1A1	COL11A1	CACNA2D4		GHITM
PARD6B	PIGA	PARS2			EVA1A	CDKL2	CAV2	CCER1		EHD3	FAM46A	DMRT3	FA2H	CAPN6	CNNM4	COL1A2	COL15A1	CACUL1		GNA13
PBX3	PLEKHG6	PBX3			FAM118A	CDKN1A	CBLL1	CCNL1		EIF2AK1	FAM63B	DNAJC14	FAM49B	CAPRIN1	CNTN4	COL21A1	COL19A1	CADM1		GNB1
PDPR	PLEKHH1	PDPR			FAM169B	CDS1	CBLN4	CD109		ELAVL2	FANCI	DNAJC6	FAM89B	CAPZA2	COG3	COL22A1	COL1A1	CALU		GPR158
PGRMC1	POLR3D	PGRMC1			FAM71D	CEBPE	CBWD1	CD1D		ELMOD1	FASLG	DNM3	FAS	CARD8	COL11A1	COL24A1	COL1A2	CAMKV		GPR4
PIGA	PPP1R15B	PIGA			FAM89B	CELSR1	CBWD2	CD53		EML4	FBXL2	DPH6	FBN2	CASK	COL12A1	COL2A1	COL21A1	CAMSAP1		GPR82
PLA2G3	PRDM2	PLEKHG6			FBXL12	CENPO	CBWD3	CD72		ENOX2	FBXL22	DPP8	FBRS	CASP7	COL19A1	COL3A1	COL24A1	CAPN6		GPX8
PLEKHG6	PRPF38B	PLEKHH1			FBXO45	CEP170	CBWD6	CDC27		ERBB4	FBXO11	DUSP19	FBXL19	CAV2	COL1A2	COL4A1	COL2A1	CAPZA2		GRIA2
PLEKHH1	PRTG	PLXND1			FBXW4	CEP55	CBX1	CDC37L1		ERO1L	FCHO2	DVL2	FBXW7	CBX2	COL4A6	COL4A2	COL3A1	CARM1		GRIN2A
POLR3D	PTAFR	POLR3D			FGFR2	CERCAM	CBX4	CDH2		ETNK1	FEM1C	DYNC1LI2	FIBCD1	CCAR1	CPEB2	COL4A3	COL4A1	CASK		GYPE
PPP1R15B	PTPRD	PPP1R15B			FIBP	CFL2	CCDC152	CDKAL1		FAM122B	FKBP5	DYRK1A	FKBP1A	CCDC36	CPEB3	COL4A4	COL4A2	CASR		H3F3B
PRDM2	RAB15	PRDM2			FLOT2	CHCHD3	CCDC186	CFL2		FAM129A	FOXP1	EFCAB14	FMNL2	CCDC6	CPEB4	COL4A5	COL4A3	CASZ1		HEATR3
PRPF38B	RANBP2	PRPF38B			FMO2	CHD5	CCDC85A	CHAF1B		FAM19A4	FOXP2	EFNB2	FNBP4	CCDC73	CREB1	COL4A6	COL4A4	CBX2		HINT3
PRTG	RDX	PRTG			FNDC3B	CHD9	CCDC90B	CHCHD5		FAM20B	FRMD3	EGFLAM	FOXP1	CCDC82	CREB3L2	COL5A1	COL4A5	CBX4		HMGCR
PTAFR	RNF20	PTAFR			FOXD2	CHIC1	CCNE1	CITED2		FAM60A	FRS2	EIF3J	FRAT2	CCDC83	CSMD3	COL5A2	COL4A6	CC2D1B		HNMT
PTPRD	RSPO2	PTPRD			FURIN	CHRM2	CCNE2	CLASP2		FAM76B	FUBP1	EIF5	FRMD6	CCK	CTCFL	COL5A3	COL5A1	CCDC125		IDS
RAB15	RTKN	RAB15			FUT4	CHST1	CCNG2	CLCN5		FBXO28	FUBP3	EIF5A2	FZD5	CCL13	CXADR	COL6A3	COL5A2	CCDC178		IFRD1
RANBP2	RUFY3	RANBP2			GALNS	CIT	CCNK	CLEC16A		FBXW11	FZD6	EML6	GAB4	CCL7	CXXC5	COL7A1	COL5A3	CCDC19		IGF1R
RDX	SCD	RDX			GALNT14	CLCN5	CCNT2	CLEC4G		FDX1	GABRB2	EPB41L1	GABBR2	CCM2	CYP19A1	COL9A1	COL6A3	CCDC28A		IGF2BP1
RNF20	SCN4B	RIOK3			GALNT7	CLCN6	CCT2	CLINT1		FGF7	GABRG2	ERBB4	GATM	CCND1	DAB2IP	COMMD2	COL7A1	CCDC47		INHBB
RSPO2	SEMA4C	RNF20			GBGT1	CLIP1	CD164	CLIP1		FGL2	GALNT12	ERMN	GBA	CCNF	DACT1	CORT	COL9A1	CCDC6		IPO13
RTKN	SERF2	RSPO2			GCNT1	CLTC	CD46	CLK4		FN1	GATAD2B	ESR1	GGACT	CCNG1	DBR1	COX7A2L	COMMD2	CCDC88C		IRAK1BP1
RUFY3	SLC12A9	RUFY3			GDPD4	CLUL1	CDC14B	CLN5		FOS	GBA3	ETS1	GHRHR	CCNH	DBT	CPEB3	CORT	CCND1		ITGAV
SCD	SLC25A24	SCD			GFOD2	CNIH1	CDC42SE2	CMTM8		FOXA2	GBAS	ETS2	GIGYF2	CCSAP	DDX3X	CPM	COX7A2L	CCND2		JAG1
SCN4B	SLC25A27	SCN4B			GGA2	CNOT4	CDH11	CNOT4		FOXQ1	GBP1	EXOC8	GLIPR2	CD163	DDX3Y	CPNE8	CPEB3	CCND3		KALRN
SEMA4C	SLC25A40	SERF2			GMIP	CNOT6	CDH2	COMMD5		FUBP1	GDF5	FAM214A	GM2A	CDC40	DENND4B	CPS1	CPM	CCNE1		KATNAL1
SERF2	SLC35D2	SLC12A9			GOPC	CNOT7	CDK19	CORO2B		FXR1	GID4	FAM35A	GNAI3	CDH1	DLG2	CREG1	CPNE8	CCNJL		KBTBD2
SLC12A9	SLC5A9	SLC20A1			GORASP1	CNR1	CDKN2AIP	COX16		G3BP2	GIPC3	FAM84A	GP9	CELF2	DLGAP2	CREM	CPS1	CCNT2		KCND2
SLC25A24	SMARCAD1	SLC25A24			GPC4	CNTNAP3B	CDV3	CP		GALNT7	GLCCI1	FANCD2	GPNMB	CEP162	DMP1	CRIPAK	CREG1	CD163		KCNG3
SLC25A27	SMC1A	SLC25A27			GPR107	COG5	CELF2	CPEB1		GCC1	GLDN	FBXO22	GPR107	CEP350	DMXL1	CRISPLD1	CREM	CD164		KCNK1
SLC25A40	SNX16	SLC35D2			GPR39	COL19A1	CEP135	CPEB3		GCNT2	GLIS2	FBXO28	GPSM2	CEP63	DNAJB12	CRMP1	CRIPAK	CD28		KDR
SLC35D2	SOCS1	SLC5A9			GRB10	COX7A2L	CEP170	CPEB4		GDF9	GNG12	FCF1	GRM5	CETN1	DNAJB9	CSNK1G1	CRISPLD1	CD2AP		KIAA1033
SLC5A9	SOCS4	SMARCAD1			GTF3C3	COX8C	CEP55	CPLX4		GFPT2	GPC4	FERMT2	H3F3B	CFDP1	DNAJC30	CSPG4	CRMP1	CD40		KIF3B
SMARCAD1	STARD9	SMC1A			GTPBP2	CPEB1	CEP63	CREB3L2		GFRA3	GPR180	FIGN	HDAC8	CFL2	DOCK4	CTNND1	CSNK1G1	CD80		KLHL3
SMC1A	STK40	SNX16			HAX1	CPEB3	CEP68	CREB5		GIP	GPR64	FKBP9	HDC	CGGBP1	DOCK5	CTPS1	CSPG4	CDC14A		KPNA4
SNX16	SYNC	SOCS1			HCN3	CPEB4	CGGBP1	CREG1		GLT8D2	GPRASP2	FMR1	HEBP1	CHD7	DOCK9	CUEDC1	CTDSPL2	CDC14B		KRT83
SOCS1	TARBP2	SOCS4			HDDC3	CPPED1	CHM	CRISPLD2		GNA12	GRAMD3	FNDC3A	HERPUD2	CHGB	DPP10	CX3CL1	CTNNBIP1	CDC23		LMBR1
SOCS4	TGFBR1	STARD9			HIF1AN	CREB1	CHN2	CRK		GOLGA4	GRM1	FOS	HEY2	CHL1	DPY30	DAAM2	CTNND1	CDC25A		LMO3
SOWAHA	THRSP	STK40			HMGCR	CRISPLD1	CHRM5	CRKL		GPBP1L1	GTPBP1	FOXL1	HIF1AN	CHRNA5	DSC2	DBT	CTPS1	CDC37L1		LNX1
STARD9	TIMM17B	SYNC			HOXB3	CRY1	CHST12	CSMD3		GPR37	HAX1	FOXN2	HMCN1	CHST10	DSCAML1	DCP2	CUEDC1	CDC42		LRCH1
STK40	TMEM143	TARBP2			HOXD9	CSF1	CLDN8	CSRNP2		GREM1	HIC2	FRAT2	HNF1B	CHST11	DSTYK	DCUN1D4	CX3CL1	CDC42SE2		LRCH2
SYNC	TMEM2	TGFBR1			HPS6	CSK	CLIC2	CSTF3		GRHL3	HPGD	GABRA1	HOMER1	CHST7	DUS2	DCX	DAAM2	CDCA4		LRIG3
TARBP2	TMPRSS2	THRSP			HRH3	CSMD1	CLSTN1	CTNNBIP1		HACE1	HS3ST4	GABRG1	HOMER3	CHUK	DUSP10	DDX3X	DAG1	CDK5R1		LRP6
TGFBR1	TRIM71	TIMM17B			HSH2D	CSNK1G1	CMTM6	CTNND1		HAT1	HSD17B4	GALNT3	HOXA4	CIB2	DUSP5	DDX3Y	DBT	CDS2		LRRC1
THRSP	TSPYL5	TMEM143			HSPB2	CTSK	CMYA5	CUL5		HECTD2	ICE2	GBGT1	HTR3A	CIPC	DYNLT3	DDX46	DCP2	CDV3		LRRC8B
TIMM17B	TTLL4	TMEM2			ICAM2	CUL3	CNN3	CYP27B1		HGF	IL12A	GDF10	HUNK	CLCN3	DYRK2	DEDD	DCUN1D4	CDX2		LYPD6
TMEM143	UHRF2	TMPRSS2			IER3IP1	CUL5	CNOT1	DAAM1		HIAT1	ING3	GDF9	IGF2BP1	CLDN12	E2F3	DENND6A	DCX	CECR6		LYRM2
TMEM2	USP32	TRIM71			IFNG	CXCL6	CNOT6	DACH1		HNF1B	INTS3	GLMN	IKZF4	CLDN14	EDEM1	DGKD	DDX3X	CEP55		LYZ
TMPRSS2	USP38	TRMT13			IGSF11	CYB5R4	CNR1	DAW1		HSDL1	IRAK1BP1	GMFB	IL13RA1	CLK3	EDNRB	DGKH	DDX3Y	CHAC1		MAGEE1
TRIM71	USP6	TTLL4			IKBKG	CYLD	CNTN3	DDC		HSF5	ITGB8	GNAI2	IL16	CNKSR2	EDRF1	DHRS2	DDX46	CHD2		MAN1A2
TRMT13	UTRN	UHRF2			IKZF3	DCBLD2	COL11A1	DDX31		HVCN1	JADE1	GNAI3	IL1RL1	CNN2	EFNB3	DICER1	DEDD	CHD6		MAOB
TSPYL5	VPS33A	USP38			IKZF4	DCP2	COL5A2	DDX46		IKZF4	JADE3	GNG12	IL27RA	CNNM2	EFR3A	DIO2	DENND6A	CHD7		MAP3K14
TTLL4	XKR8	UTRN			IL13	DCUN1D4	COLEC12	DDX54		IL13RA1	JAG1	GOLPH3L	INHBB	CNOT2	EGR1	DIP2B	DGKD	CHEK1		MAP3K2
TUSC2	YOD1	VPS33A			IL16	DDX23	COPS2	DENND4B		IL20RB	JPH1	GPD2	INPP5B	CNOT6L	EGR2	DIP2C	DGKH	CHORDC1		MAP4K3
UHRF2	ZBTB5	XKR8			IL31	DDX6	COQ10A	DENND5B		IMMT	KBTBD6	GPM6A	INSIG1	CNOT8	EIF2AK2	DIXDC1	DHRS2	CHRNA5		MC2R
USP38	ZCCHC9	YOD1			IRF4	DEDD	CPEB2	DERL2		IMP3	KBTBD7	GPR107	IPO7	CNR1	ELOVL4	DLG2	DICER1	CIDEB		MCF2
UTRN	ZFYVE26	ZBTB5			IST1	DENND1A	CPEB3	DFFB		INTS2	KCNA1	GPR137B	IRF5	CNTLN	EML4	DNAJB11	DIO2	CKB		MED13L
VPS33A	ZNF341	ZCCHC9			ITGA7	DENND4C	CPS1	DIRC1		IPCEF1	KCNA3	GRB10	JARID2	COG3	EPHA8	DNAJB7	DIP2B	CLCN3		MED14
XKR8	ZNF583	ZFYVE26			ITGA9	DEPDC1	CR1	DIXDC1		IPO13	KCNJ10	GTF2E1	JMJD4	COL15A1	ERGIC2	DNM3	DIP2C	CLCN4		MEF2D
YOD1		ZNF341			JADE2	DGKE	CRBN	DLG4		IPPK	KCNMB2	HCN4	KALRN	COL4A3BP	ESCO1	DNMT3A	DLG2	CLCN5		MFAP3L
ZBTB5		ZNF583			KCNA1	DIAPH3	CRTC3	DLGAP1		IQGAP2	KDM7A	HECTD2	KCNAB1	COL4A4	ESRP1	DNMT3B	DMRTB1	CLDN12		MFSD11
ZCCHC9					KCNA7	DICER1	CSRNP2	DNAJB11		IREB2	KIAA0355	HEXIM1	KCNE1L	COL4A5	EVI5	DOK4	DNAJB11	CLDN2		MIA3
ZFYVE26					KCNH4	DIP2A	CSRP2	DOCK9		ITGA3	KIF6	HIPK1	KCNK10	COL6A1	EXOC5	DSC2	DNAJB7	CLK4		MIER3
ZNF275					KCNH8	DLG2	CUL5	DOK6		ITGA6	KLF3	HLTF	KIAA0226	COX15	FAAH2	DSG3	DNM3	CLOCK		MOCS3
ZNF341					KCNIP3	DLL1	CXCL11	DPH5		ITGB8	KLF5	HMBOX1	KIAA2018	COX6B2	FAM110B	DTX4	DNMT3A	CLU		MYOC
ZNF583					KCNJ12	DMRT3	CXCL12	DPY19L4		ITPK1	KLF6	HNRNPH3	KIF18A	CPD	FAM126B	DUSP22	DNMT3B	CLUH		NAB1
ZNF644					KCNMA1	DNAJC16	CXorf23	DSCR3		JAGN1	KLF9	HOOK1	KLHDC8B	CPEB4	FAM135A	DYM	DOK4	CMTM1		NANOS1
					KCNS3	DNM2	CYP24A1	DTD1		KATNBL1	KLHL42	HOXC10	KPRP	CPM	FAM160B1	DYNLT1	DTX4	CMTM4		NBPF4
					KCTD15	DNM3	CYP27C1	DTX4		KCMF1	KRIT1	IFIT2	LAMC1	CPSF4	FAM19A1	EEFSEC	DUSP2	CNIH2		NCBP1
					KIAA0100	DOCK3	CYTH3	DUSP6		KCNH8	LANCL1	IFRD1	LAT	CPSF6	FAM46A	EFEMP1	DUSP22	CNIH3		NCOA7
					KIAA1244	DPYSL2	DAZAP2	DYRK1A		KIAA0141	LATS1	IGF2BP2	LDB1	CRB1	FAM91A1	EFNB3	DYM	CNNM2		NDST3
					KIAA1522	DSG1	DCBLD2	EAPP		KIAA0319L	LAX1	IKZF4	LGALS8	CRBN	FAR1	EIF2S2	DYNLT1	CNOT6L		NDUFA5
					KIAA1644	DYNC1LI2	DCHS2	EBF3		KIAA0895	LCORL	IL17RB	LHX5	CREBBP	FARP1	EIF4E2	EEFSEC	CNTN3		NEK2
					KLC2	DYNLL2	DCTN2	EEA1		KIAA0907	LEMD3	INA	LIG3	CREBZF	FASLG	ELF2	EIF2S2	CNTNAP1		NHS
					KLF13	DYRK2	DCUN1D4	EFNA1		KIDINS220	LEPR	INPP4B	LIN7C	CRISPLD1	FBN1	ELMSAN1	EIF4E2	COBLL1		NKTR
					KLHL31	E2F7	DENND1B	EFNA3		KIF2A	LEPREL1	INSIG1	LRRC1	CRLF3	FBXO33	ELN	ELF2	COL12A1		NMNAT1
					KLHL6	EBF3	DENND4C	EFNB3		KIF3A	LIFR	IQCH	LRRC38	CRTAP	FBXW7	ELOVL4	ELMSAN1	COL24A1		NOTCH2NL
					KLK5	EDA	DICER1	EIF4B		KLF12	LMBR1	IRF2	LRRC73	CSE1L	FHL2	EML4	ELN	COL4A3BP		NPAS2
					KLRC2	EDN1	DIXDC1	EIF4EBP2		KLF13	LPA	IRX5	LRRC8E	CSF1	FIGN	EML5	ELOVL4	COMT		NPAS3
					KPNA6	EFNB2	DLG5	ELMO1		KLHL3	LRAT	ITPR2	LTB4R	CSNK1G1	FMN2	ENPP2	EML4	COPS2		NPNT
					LACTB	EGLN3	DMD	ELOVL4		KMT2A	LRP6	KANSL1	LUZP4	CSNK1G3	FMR1	ENTPD7	EML5	CPD		NPY2R
					LBH	EGR3	DMXL2	EMILIN2		KTN1	LRRC3B	KBTBD8	LY6H	CSNK2A2	FNBP4	ERBB2IP	ENPP2	CPEB2		NUDT15
					LFNG	EIF4E3	DNAJC12	EML5		LCOR	LRRC57	KCNK2	LYPLA2	CSTF3	FNDC3B	ERN1	ENTPD7	CRIM1		NWD1
					LIF	EIF5A2	DNAJC6	ENC1		LEPROTL1	LRRC66	KCNQ3	MAP3K12	CTAGE5	FNIP1	ERP44	EPHB3	CRKL		ODF2L
					LIFR	ELK3	DOCK4	EPB41L4A		LHFPL1	LRRC8B	KDR	MAP3K6	CTCF	FOXN2	ETV4	ERBB2IP	CRP		OGN
					LILRA2	EMC3	DOK4	EPB41L5		LIG3	LRRIQ3	KDSR	MAPK1	CTCFL	FOXP2	EXOSC10	ERP44	CRYM		OLAH
					LILRA6	EMX2	DOK6	EPHB3		LIN28B	LTV1	KHDRBS2	MAPK14	CTDSPL	FREM2	FAM101B	ETV4	CSDE1		OMD
					LIN28B	ENPP5	DSE	EPN1		LLGL2	LUM	KIAA1549L	MAT2A	CTNNBIP1	FRS2	FAM109B	EXOSC10	CSMD1		ONECUT2
					LOXL1	ENPP6	DST	EPS15		LMBRD1	LYRM7	KIAA1598	MAX	CTSC	FRY	FAM136A	FAM101B	CSPG5		OXR1
					LRFN2	EOGT	DTNA	ERBB4		LPGAT1	LYST	KIAA1731	MDC1	CTSK	FXR1	FAM13B	FAM109B	CST6		PAK7
					LRP4	EPB41L1	DTWD1	ERF		LRP2	LZTFL1	KIAA1841	MECP2	CTSS	FZD10	FAM3C	FAM136A	CTDSP2		PARP3
					LRRC37A3	EPB41L5	DVL1	ERG		LRRC1	MAGEH1	KIF16B	MED19	CTTNBP2NL	FZD6	FAM57B	FAM13B	CTDSPL		PAWR
					LRRC46	EPC2	DYNC1LI2	ERLIN1		LYPLA1	MALT1	KIF20A	MEGF11	CUL3	G3BP2	FANCE	FAM3C	CTNNBIP1		PCDH9
					LRRC8A	EPHA4	DYNC2LI1	ETNK1		MAGEB2	MAP10	KIT	MEIS2	CXCL12	GAA	FBN1	FAM57B	CUL2		PCLO
					LUZP1	EPHB4	DYRK1A	EXOC2		MAGT1	MAP3K1	KLC1	MESP2	CXorf22	GALNT7	FBRS	FBN1	CUL3		PDE3B
					MAMDC2	EPS15	DYRK2	EXOC5		MAN1A2	MAP3K8	KLF3	MFI2	CYBRD1	GAP43	FBXW7	FBXW7	CXorf40B		PDGFRA
					MAN1B1	ERBB2IP	E2F8	EXOC8		MAP3K1	MAPK10	KLHL18	MLLT4	CYP19A1	GATA2	FBXW9	FBXW9	CYB561A3		PELI1
					MAP2K7	ERBB3	EBF1	EYA3		MAP3K13	MARS2	KMT2A	MOCS1	DACH1	GATA6	FCRLA	FCRLA	CYFIP1		PHC3
					MAP3K10	EREG	EDA	EYA4		MAP3K4	MATN2	KMT2C	MON2	DCBLD2	GATAD2B	FEM1B	FEM1B	CYGB		PHF20L1
					MAP3K11	ESR1	EFCAB14	F11		MAP3K5	MATR3	KPNA1	MSL2	DCLK1	GDF11	FGD2	FERMT2	CYLD		PHTF2
					MAPK14	EXOC5	EFCAB5	F11R		MAPRE1	MBNL1	KRT77	MTDH	DCLRE1A	GHR	FGD4	FGD2	CYP26B1		PI4K2B
					MAPKAPK2	F3	EFEMP1	FAM135A		MARS2	MCTP2	KRT81	MTG1	DCP2	GIT2	FMO1	FIGN	D4S234E		PID1
					MASP1	FAM107B	EIF2B2	FAM19A2		MBD1	MED21	KRTAP4-4	MTHFD2	DCUN1D3	GLRA1	FNDC5	FMO1	DACH1		PIGK
					MCL1	FAM175B	EIF4G2	FAM45A		MBNL1	MED28	KSR1	MTHFR	DCUN1D5	GNPDA1	FOS	FNDC5	DCLK1		PLA2G7
					MED15	FAM179B	EIF5	FAM46C		MCFD2	MEF2C	KYNU	MTMR4	DDAH1	GNS	FOXJ2	FOS	DCTN4		PLAA
					MED20	FAM35A	EIF5A2	FAM81A		MCOLN2	MEIS1	LBR	MVB12B	DDX47	GOLGA1	FRAS1	FOXJ2	DCUN1D1		PLCB1
					MEGF8	FAM43A	EIF5B	FAR1		MDGA2	METTL3	LDHAL6B	MXD3	DEPDC1	GOLGA3	FRAT2	FRAS1	DCUN1D4		PLD6
					MEGF9	FAM45A	ELAVL2	FARP1		ME2	MFAP3L	LGI2	MYOM3	DHRS11	GOLGA4	FSTL1	FRAT2	DDX3X		PLEKHG7
					MFHAS1	FAM46B	ELL2	FBXL3		MECP2	MID1IP1	LRFN2	MYOZ2	DHRS13	GOLGA8A	FZD4	FSTL1	DDX3Y		PON1
					MLF2	FAM53A	EMG1	FBXL4		MED12L	MON2	LRP10	N4BP3	DHX15	GOLGA8B	G6PC	FZD4	DDX54		PPHLN1
					MMP11	FAM73A	EMP1	FBXO28		MEIS2	MPRIP	LRRCC1	NAV1	DIP2C	GP6	GAB1	G6PC	DEDD		PPM1A
					MMP28	FANCA	ENPP2	FBXO34		MGEA5	MRPL9	LRSAM1	NCOA1	DIRAS2	GPBP1L1	GABRP	GAB1	DEF8		PRAMEF4
					MRAP	FASTK	EPB41L2	FBXO40		MKRN1	MSH2	LYPLA1	NDEL1	DLG2	GPR137C	GCSH	GABRP	DENND2C		PRAMEF5
					MRPL30	FAT3	EPHA7	FBXO45		MMAB	MSTN	MAP3K10	NECAP2	DLX1	GPR180	GID8	GAS7	DENND4A		PRAMEF9
					MRPL43	FBXL5	EPS8	FBXO9		MMP24	MTAP	MAPK10	NEFM	DMBX1	GRAMD1B	GLIS2	GCSH	DENND6A		PRDM13
					MS4A3	FBXO28	ERBB4	FCGR3A		MPP7	MTCP1	MARK1	NELL2	DMXL1	GRAMD3	GLIS3	GID8	DEPDC5		PRKCI
					MSI1	FBXO48	ESRRG	FCGR3B		MS4A7	MTHFSD	MAT2A	NET1	DNAJC12	GRHL1	GNA13	GJC1	DGCR14		PSIP1
					MSRB3	FBXW11	ETF1	FDX1		MTL5	MTMR12	MBD2	NF2	DNAJC24	GRIA1	GNS	GLIS3	DHDDS		PSME4
					MTF1	FIBIN	ETS1	FGF5		MUC7	MTPN	MDM2	NFYA	DNAJC6	GRIA3	GPAM	GMFB	DIAPH1		PTGER3
					MTMR3	FKBP5	EXOC1	FGFR2		MYO5B	MYCL	MED1	NLRP14	DNM3	GRM1	GPATCH2	GNS	DICER1		PTPN22
					MTUS1	FLOT2	FAM126B	FGFR3		NAP1L1	MYO5B	MEGF9	NLRP3	DOCK3	HAND1	GPATCH3	GPAM	DIXDC1		PTPRC
					MXD4	FMR1	FAM129A	FKBP3		NAV3	MYO6	MEIS1	NOVA1	DOK6	HAND2	GPI	GPATCH2	DLL1		QKI
					MYT1	FNBP1	FAM160B1	FLI1		NEDD4	NCAPD3	MESDC1	NPNT	DPY19L4	HAS3	GPR37	GPATCH3	DLL4		QSER1
					NAIF1	FOSL1	FAM46A	FLNB		NET1	NCAPG	MIA3	NR3C1	DSC2	HCN2	GRIA3	GPI	DMTF1		RAC1
					NBEAL2	FOXF2	FAM60A	FLT1		NEUROD1	NEGR1	MIDN	NRSN1	DTNA	HDAC9	GRIP1	GPR37	DNAJB4		RAD1
					NCOR2	FOXP1	FAM76B	FMNL2		NF1	NEK11	MIER3	NSDHL	DUSP5	HERC2	GSG2	GPX7	DNAJC16		RASAL2
					NDUFA2	FRMD6	FAM83D	FN1		NFIA	NELL2	MIS12	NTNG1	DYRK1A	HERPUD2	GSR	GRIA3	DNAJC27		RASEF
					NECAB3	FRY	FAM8A1	FNDC3A		NID2	NETO2	MOBP	NTRK2	E2F8	HHIP	GSTA4	GRIP1	DOCK4		RBM4
					NEFM	FRZB	FAM98A	FNDC3B		NOL4	NFAT5	MOXD1	NUS1	EAF1	HIPK1	H2AFY2	GSR	DOLPP1		RBMX
					NEU1	FSTL5	FAT3	FNDC4		NOVA1	NFIB	MPC2	NUSAP1	EBF3	HIPK3	HAPLN3	GSTA4	DPY19L4		RERE
					NICN1	FXR1	FAT4	FOXD4L1		NR4A3	NIN	MPZL1	NXT2	EDNRB	HIVEP1	HAS3	GTF3C1	DRD1		RGS5
					NIN	FYCO1	FBN1	FOXE1		NRIP1	NPPB	MRPS14	ODF1	EGLN2	HNF1B	HBEGF	H2AFY2	DSCR3		RHD
					NIPAL4	FZD4	FBN2	FRMD4A		NTRK2	NPTN	MRPS35	OGN	EGR2	HOXB8	HBP1	HAPLN3	DVL1		RNF11
					NLRP1	FZD6	FBXL3	FRS2		NXPH1	NRIP1	MRPS7	OLFM4	EIF4E3	HOXD1	HDAC4	HAS3	DYNC1I1		RNF111
					NLRP2	G0S2	FBXO32	FRYL		OGFRL1	NT5E	MS4A1	OPN5	EIF5	ICK	HECW1	HBEGF	DYNC1LI2		RNF135
					NOD1	G3BP2	FBXW11	FSCN1		OPN5	NTF3	MSN	OPRL1	ELF2	IDH1	HERC4	HBP1	DYRK1B		RNF141
					NPL	GABARAPL1	FGD6	FSD1L		PAK1	NUPL2	MTMR6	OTUD6B	ELF5	IFIT2	HEY2	HDAC4	DZIP1		RNF169
					NUP210	GADD45A	FGF7	FUCA2		PAK4	OLR1	MYBL1	PAFAH1B2	ELOVL2	IKZF2	HIF3A	HELZ	E2F3		RNF180
					NXF1	GADD45B	FMN2	FZD7		PALD1	OSBPL10	MYLIP	PAIP2B	ELOVL3	IKZF4	HLF	HEY2	E2F7		RNF38
					OAZ2	GAP43	FMR1	GABARAPL1		PAPD5	OSR1	MYNN	PARP3	ELOVL4	IL12RB1	HMCN1	HIF3A	EDA		RPS6KA3
					OLFML2A	GAPVD1	FN1	GABARAPL2		PAQR3	PAG1	MYO10	PBX1	ELOVL5	ILF3	HMGCR	HLF	EED		RSBN1
					OSBPL9	GAREM	FNDC3A	GADL1		PATZ1	PAIP2B	MYOD1	PDIK1L	ELOVL6	INADL	HMGCS1	HMCN1	EFCAB5		RXFP1
					P2RX4	GATAD2B	FOSB	GALNT1		PAWR	PAN3	NAP1L1	PDS5A	EMR2	INSIG1	HMGCS2	HMGCR	EGLN1		SALL3
					P2RY8	GDA	FPGT	GALR1		PCDH20	PBRM1	NAP1L2	PDSS1	ENC1	IQGAP2	HMGN3	HMGCS1	EIF2B2		SAMD12
					PAFAH1B1	GJA1	FRS2	GANAB		PCDHB12	PCBP1	NAP1L5	PHF2	ENO2	ITGA5	HN1	HMGCS2	EIF3A		SAMD13
					PCSK7	GMFB	FSHR	GBA		PDE4B	PCBP2	NAPA	PHF5A	ENTPD5	ITGA6	HNF4G	HMGN3	EIF4B		SASS6
					PCTP	GNPTAB	FUBP3	GCLM		PDE8A	PCSK6	NBPF3	PHF8	EPAS1	ITGAV	HNRNPUL1	HN1	ELAC1		SCD
					PDZD3	GOLT1B	FUCA2	GCSH		PDGFRA	PDAP1	NDUFA1	PHLDA3	EPHA3	ITM2B	HORMAD1	HNF4G	ELL		SCD5
					PELI2	GPATCH8	FZD4	GFRA1		PEX13	PDCD4	NEFH	PHYHIP	EPN2	ITPR1	HOXA10	HNRNPUL1	EMX1		SECISBP2
					PES1	GPR158	FZD6	GGT7		PHF6	PDE4B	NFYB	PIGN	EPS15	JARID2	HSPG2	HORMAD1	ENAH		SELE
					PHC2	GRB10	GABBR2	GINS3		PHKA1	PDLIM5	NIPA1	PIP4K2B	ERBB2IP	JMY	HTATIP2	HOXA10	ENPP4		SENP3
					PHOX2B	GRM7	GABPA	GJA3		PHYHIPL	PDZD2	NLK	PIP5K1A	ERBB4	JOSD1	HTR7	HS3ST3B1	ENTPD7		SERPINA7
					PIK3R5	GTF2H1	GABPB1	GJB7		PIGA	PELI1	NOVA1	PLAGL2	ERI2	JPH2	ICOS	HSPG2	EPB41L1		SERPINB8
					PIP5KL1	GTPBP10	GABRA1	GK5		PIGB	PELI2	NR1I2	PLCXD3	ERICH1	KALRN	ID1	HTATIP2	EPB41L4B		SET
					PLCG1	GUCY1A3	GALNT3	GLCE		PIK3R1	PFKM	NRK	PLEKHA6	ERLIN2	KBTBD8	IFI30	HTR7	EPHA7		SH3BGR
					PLEKHA4	HABP4	GART	GLIS1		PIP5K1B	PGRMC2	NSMCE4A	PMAIP1	ERO1LB	KCNA1	IFNG	ICOS	EPHB4		SH3TC2
					PLXNA1	HAS3	GATA3	GLIS3		PLAG1	PHF14	NSUN4	POGK	ESCO2	KCNC4	IGF1	ID1	ESPN		SLC16A6
					PODXL	HBP1	GBE1	GMFB		PLCB1	PHF6	NTF3	PPM1K	ESM1	KCNK10	IL1RL1	IFI30	ESRRA		SLC23A2
					PORCN	HECA	GCNT1	GOPC		PLEKHA3	PI15	NXN	PPM1L	ESRRG	KCTD2	IMPACT	IFNG	ESRRG		SLC2A13
					POU2F1	HECW2	GDF10	GORAB		PLEKHH1	PIK3R4	NXPH1	PPP1R15B	ETNK1	KIAA0430	ING3	IGF1	ETNK1		SLC2A4
					PPAT	HEG1	GFPT2	GPD2		PLGLB1	PIKFYVE	NXT2	PPP1R3B	EXTL3	KIAA1024	INSIG1	IL1RAP	ETV1		SLC30A5
					PPP1CA	HHEX	GFRA2	GPHA2		PLGLB2	PITX2	OLA1	PPP1R9A	F2R	KIAA1109	IREB2	IL1RL1	EVI5		SLC38A1
					PPP2R5C	HIVEP2	GJA3	GPHN		PLP1	PIWIL4	OSBPL3	PRCD	FAHD1	KIAA1211	ISG20L2	IMPDH1	EXOC5		SLCO4C1
					PPT1	HLA-DOA	GJB3	GPR137C		PMPCB	PKD2	OSTM1	PRDM16	FAM117B	KIAA1279	ISL1	ING3	EXOSC1		SLITRK3
					PRAMEF18	HLF	GLCCI1	GPR62		PNRC1	PLAA	PAF1	PRDM4	FAM126B	KIAA1432	JARID2	INPPL1	EXOSC10		SLMAP
					PRDM1	HOMER1	GLDC	GRB10		POLR2G	PLAG1	PAIP1	PRELID1	FAM134C	KIF1B	JMY	INSIG1	EXT2		SMNDC1
					PRELID2	HOXA3	GLTSCR1L	GRIN2B		POLR2K	PLCB1	PAIP2	PRNP	FAM135B	KIF3B	JOSD1	IREB2	EYA1		SNX16
					PROSER2	HOXA5	GMEB2	GTPBP8		PON2	PLEKHA1	PAK1	PROS1	FAM35A	KIF5B	KBTBD8	ISG20L2	EZH1		SOCS2
					PRRC1	HOXB3	GNA12	H2AFX		PPP1R9A	PM20D2	PAK7	PRPF38A	FAM45A	KLF2	KCNIP2	ISL1	FAM120C		SOD2
					PRSS35	HOXC8	GNA13	HECW2		PPP2R2A	POLR3B	PANK3	PSD2	FAM46A	KLF4	KCTD1	JARID2	FAM134A		SPHKAP
					PSMC4	HOXD1	GNAI3	HEPHL1		PPP2R5E	POT1	PCDH10	PSMB7	FAM46C	KLHDC10	KCTD15	JMY	FAM174B		SPIDR
					PSMD13	HPRT1	GNB4	HEY1		PRKACB	PPP1R3D	PCDH11X	PTEN	FANCA	KLHL14	KCTD20	KBTBD8	FAM58A		SPOP
					PSMD7	HS2ST1	GNG12	HHEX		PRKCE	PPP3CA	PCDH11Y	PTGS1	FAS	KLHL29	KCTD5	KCTD1	FAM60A		SPRYD4
					PSMD9	HSD17B11	GNPTAB	HIC2		PRPF40A	PRICKLE2	PCDHAC1	PTPN9	FASTKD3	KLK12	KDELC1	KCTD15	FAM63B		SRI
					PTPN18	HSPA8	GOLGA7	HLTF		PSD2	PRKAA1	PCMTD1	PURB	FAT3	KRT71	KIAA0355	KCTD5	FAM73A		SSPN
					PVRL2	HTR2C	GOLGA8B	HMGB3		PTCD2	PRPF39	PCSK1	RAB5B	FBN1	KSR2	KIAA1024	KDELC1	FAM81A		SSR1
					RAB3D	IER3IP1	GPD2	HMGCLL1		PTER	PRRC1	PDCD10	RAN	FBN2	LAMP2	KIAA1432	KIAA0355	FAM91A1		ST3GAL6
					RABEP2	IER5L	GPR158	HOMER2		PTPN3	PRTFDC1	PDGFD	RAPGEFL1	FBP2	LATS2	KIAA1549	KIAA0895	FASN		ST8SIA4
					RABL6	IGF1	GPR183	HOXA1		PTPRF	PSRC1	PDS5A	RASL10B	FBXO11	LBX1	KIAA2018	KIAA1024	FAT4		STAG2
					RAPGEF5	IGSF3	GRHL3	HOXC11		PTPRJ	PTCHD1	PDZRN4	RBM15	FBXO32	LEPREL2	KIAA2022	KIAA1432	FBLN1		STXBP5
					RAPGEFL1	IKZF4	GRIN3A	HS3ST4		PTPRU	PTPRU	PHACTR4	RCC2	FBXO33	LGI2	KIF26A	KIAA1549	FBXO21		SUB1
					RARRES1	IL15	GRM5	HTATSF1		PTPRZ1	RAB11A	PHF2	RCOR1	FBXO4	LHFPL2	KIF26B	KIAA2018	FBXW7		TBC1D32
					RASGRF2	IMPDH1	GRSF1	HTR1F		PVRL2	RAB11FIP2	PIK3R1	RELA	FCHO2	LIN28B	KIRREL	KIAA2022	FCHSD1		TCP11L1
					RBCK1	ING1	GSPT1	HTR2C		QKI	RAB22A	PITPNM2	RFXANK	FDXACB1	LIN54	KLF4	KIF24	FCRL2		TDGF1
					RBM20	INHBB	GTF2H2	HYAL2		RAB6A	RAB6A	PLCL2	RGS14	FGD4	LMBR1L	KLHDC3	KIF26B	FECH		TDO2
					RBM7	INO80	GTF2H2C	IFNGR2		RABGAP1	RAD21	PLCXD3	RGS2	FGF2	LMNTD1	KLHL42	KIRREL	FGF2		TDRKH
					RET	INSIG1	GTF2H2C_2	IGF1R		RAP2A	RAD51AP1	PLD5	RHBDD1	FHL5	LMO2	KLHL8	KLF4	FGF7		TFAP2B
					RFXANK	IRF1	GULP1	IGSF5		RAPH1	RANBP3L	PLEKHA2	RIC8B	FILIP1	LRP1B	KPNB1	KLHDC3	FGFR1		TFG
					RHOQ	ITFG3	H2AFV	IKBKAP		RARB	RASA1	POGZ	RIMS4	FKBP5	LRRC1	KREMEN2	KLHL8	FGFR2		TGFBR2
					RHOT2	ITGB8	HAT1	IMP3		RB1	RASGRP1	PPARGC1A	RNF38	FMR1	LRRC8B	LAMA2	KPNB1	FHL2		THAP2
					RIN3	ITPK1	HDHD2	INADL		RBM47	RASSF6	PPIL1	RPS6KB2	FNBP1L	LURAP1L	LAMC1	KREMEN2	FKBP1A		THAP9
					RIT1	ITPR1	HEATR4	INO80		RCOR1	RBMS3	PPP1R15B	RPS6KC1	FNTA	LUZP1	LAMC2	LAMA2	FKBP1B		THRAP3
					RNASEH2C	ITSN1	HEATR5A	IPPK		REPS2	RBPJ	PPP2R5E	RSBN1	FOXA1	LYST	LDLRAD4	LAMC1	FLT3		THSD7B
					ROBO4	JADE1	HEATR5B	IRS2		RHOT1	RCCD1	PPP3R1	RSPO1	FOXK1	MAN2A1	LDOC1L	LAMC2	FMNL1		TLK2
					RPL28	JAKMIP1	HHEX	ITGB8		RIMBP2	RDX	PPP6C	RSU1	FOXO3	MAP2K4	LENG9	LDLRAD4	FNDC3A		TM7SF3
					RPS6KA1	JARID2	HLTF	ITLN2		RNF14	RECK	PPTC7	RTN3	FOXP2	2017-03-04	LEPRE1	LDOC1L	FNDC3B		TMED7
					RREB1	JMY	HMGCLL1	ITPR2		RNF141	RFFL	PQLC3	RTTN	FRAT2	MARK1	LGALS8	LENG9	FOLR2		TMEM135
					RS1	KBTBD8	HMGCR	IVNS1ABP		RNGTT	RHOB	PRDM2	RUFY2	FREM1	MBD2	LIF	LEPRE1	FOXK1		TMEM155
					RTP1	KCNJ10	HMGN2	JPH1		RORB	RNF111	PRKAR2A	RXFP2	FRK	MCOLN2	LOXL2	LGALS8	FRMPD1		TMEM156
					RUFY3	KIAA1211	HNRNPF	KATNBL1		RP1	RNF185	PRPS1	SATB2	FSHR	MDM2	LOXL4	LOXL2	FRS2		TMEM165
					RUSC2	KIAA1244	HNRNPU	KCNA1		RPL15	RNF2	PRUNE	SCYL3	FUT4	ME1	LRCH1	LOXL4	FRYL		TMEM170A
					RYBP	KIAA1468	HOXA10	KCNA4		RSBN1	RNF32	PTGER2	SEC14L1	FYB	MED19	LRP6	LPL	FSD1		TMEM184B
					SCARB1	KIF5C	HOXA7	KCNJ12		RUNX1	RNF38	PURA	SEC23B	FZD4	MEF2D	LSM11	LRCH1	FSTL4		TMEM26
					SCARB2	KIT	HS6ST2	KCNK1		SAMD12	RNF6	PYROXD1	SEMA3D	FZD5	METTL7A	LYSMD1	LRP6	FUBP1		TMEM27
					SCN2B	KLF3	HSF2	KCNMB4		SCD	RP2	RAB18	SEMA4F	FZD7	MFF	MAFB	LSM11	FUT3		TMEM60
					SCN4A	KLHL20	ICK	KCNT2		SCP2	RSAD2	RAB1A	SEPHS1	G3BP2	MFHAS1	MAFG	LYSMD1	FZD4		TNPO1
					SEMA4C	KLHL28	ID4	KIAA0355		SDC2	RTKN2	RAD51	SESN1	GALNT1	MIA3	MAP2K4	MAFB	G0S2		TOB2
					SEMA4D	KLHL3	IDH2	KIAA1715		SECISBP2L	RTN4	RBM24	SETD1A	GALNT12	MIER3	MAPKBP1	MAFG	GABARAPL1		TOMM7
					SEMA4F	KMT2A	IFFO2	KIAA2022		SEMA3A	S100A10	RBM5	SHF	GALNT13	MKL2	MAPRE1	MAP2K4	GABPA		TP53RK
					SERTAD3	KMT2C	IGFBP1	KIF21A		SEMA3C	SACM1L	RECK	SIRT1	GAP43	MKRN2	MAPRE2	MAPKBP1	GADD45G		TRAF3IP1
					SETD6	KRT23	IL15	KIF7		SEMA3E	SALL3	RFX7	SLC16A14	GBAS	MMD	MAT1A	MAPRE1	GALNT1		TRAPPC4
					SFRP5	KRT76	IL7	KLF14		SERPINE2	SAMD9	RGS6	SLC16A2	GBP1	MMP10	MAT2A	MAPRE2	GALNT13		TRMT10A
					SFXN2	LAMC1	IMPA1	KLF17		SGK3	SASH1	RIMS3	SLC1A3	GBP3	MOAP1	MBTD1	MAT2A	GALNT7		TSPAN2
					SGPL1	LBR	INSM2	KLF5		SH3GLB1	SATB1	RND2	SLC22A11	GCC1	MORC3	MCL1	MBTD1	GBA		TTLL11
					SH3BP4	LCLAT1	IPO4	KLHL18		SLC1A2	SC5D	RNF4	SLC24A2	GCM2	MPP1	MED12L	MCL1	GCC2		TTLL6
					SH3BP5L	LCOR	IREB2	LAMP2		SLC20A2	SCML2	RORB	SLC24A4	GCNT1	MRS2	MEGF6	MECR	GCNT3		UBL3
					SH3TC2	LCORL	IRF2BP2	LAMTOR5		SLC22A15	SERP1	RRM2B	SLC25A37	GCNT2	MS4A2	MEST	MED12L	GFAP		UBQLN2
					SIT1	LDLR	IRS1	LDB1		SLC33A1	SERPINB5	RSBN1L	SLC26A9	GGNBP2	MSR1	METAP2	MEGF6	GGA3		UCHL5
					SIX5	LDLRAD4	ITGAV	LENG8		SLC38A1	SERTAD2	SAMD8	SLC2A11	GHITM	MSRB3	MEX3B	MEST	GHR		UPF1
					SLC17A7	LHCGR	ITPR1	LHFPL2		SLC39A10	SESN1	SBK1	SLC35A4	GIMAP7	MTF1	MFAP2	METAP2	GIT1		UPP2
					SLC1A5	LIPA	ITSN2	LILRB2		SLC44A5	SESTD1	SC5D	SLC4A9	GJA1	MTF2	MFAP3	MEX3B	GLRX		URI1
					SLC22A13	LIX1	JAK2	LMBR1L		SLC46A2	SETD6	SCARB2	SLC6A1	GJB7	MTMR9	MGAT4A	MFAP2	GLS2		USP34
					SLC25A15	LMTK2	JAZF1	LMBRD2		SLC5A7	SETX	SCD5	SLC7A2	GLB1L3	MYCBP2	MLF1	MFAP3	GLT1D1		UTY
					SLC26A6	LNPEP	JMY	LOX		SLC9A2	SGK3	SCOC	SLC7A7	GLCE	MYEOV	MLLT11	MGAT4A	GLUD1		UVRAG
					SLC28A1	LONRF1	JPH1	LRAT		SMARCC2	SKI	SEC24B	SLC9A6	GLIPR2	MYH9	MLXIP	MIER3	GLUD2		VIM
					SLC35A4	LPGAT1	KATNBL1	LRCH2		SNN	SLC10A7	SEC24C	SLFN5	GLS	MYLIP	MLYCD	MLF1	GNA12		VSIG1
					SLC35C1	LRIG1	KBTBD8	LRP2		SNX16	SLC12A6	SEC62	SMG7	GLT6D1	MYLK	MMAA	MLLT11	GNAI3		VTCN1
					SLC39A8	LRP12	KCMF1	LRRC59		SP1	SLC16A10	SECISBP2	SNAI1	GNAS	MYO18A	MMP8	MMP8	GOLGA1		WDR33
					SLC39A9	LRP2	KCNA4	MAF		SPG7	SLC22A15	SEMA3B	SNAP91	GNB4	MYO1B	MORF4L1	MORF4L1	GOLT1B		WDR72
					SLC46A3	LRP4	KCNC4	MAGI2		SPIRE1	SLC2A13	SEMA3C	SNRK	GNG2	MYO5A	MORF4L2	MORF4L2	GORASP2		WIF1
					SLC4A10	LRP6	KCND2	MAP4K2		SPRED1	SLC30A10	SEMA6D	SORCS1	GNPDA1	MYT1L	MRE11A	MRE11A	GPATCH8		WWC2
					SLC4A4	LRP8	KCNJ6	MAP4K4		SRA1	SLC31A1	SERPINB2	SPOCK1	GOLPH3L	NCOA6	MRPS18C	MRPL17	GPR124		YAP1
					SLC6A13	LRRC41	KCNMB2	MBTD1		SRP19	SLC35F5	SERPIND1	SRPK1	GOPC	NECAP1	MXD1	MTMR4	GPR63		YIPF6
					SLC6A17	LRRC45	KCTD4	MBTPS1		SSX1	SLC5A7	SFT2D3	STAG2	GPBP1	NEFH	MYCN	MUC7	GRAMD3		YME1L1
					SLC7A1	LRRK2	KDM7A	MCF2L		SSX2	SLC8A3	SHANK2	STAM2	GPBP1L1	NEFL	MYL6	MXD1	GRB10		YTHDF1
					SLITRK6	LRRTM2	KHDRBS2	MED13		SSX3	SLMAP	SHOX2	STC1	GPR155	NEFM	MYOD1	MYCN	GRB2		ZBTB4
					SMARCD2	LRRTM3	KHDRBS3	MED31		SSX4	SMAD7	SHPRH	STK10	GPR180	NEK7	NAP1L3	MYL6	GRB7		ZBTB41
					SMEK1	LYSMD2	KIAA0232	MEST		SSX4B	SMURF2	SIRT1	STK39	GPR22	NF1	NAPB	NANOS1	GRM7		ZC3H7A
					SMG1	LYSMD3	KIAA1024	MKL2		SSX7	SNTB1	SLAIN2	STX4	GPR37	NF2	NASP	NAP1L3	GTF3C5		ZC3H7B
					SMG5	MAF	KIAA1033	MLC1		STAM	SNTB2	SLC17A8	STYX	GPR64	NFAT5	NAV1	NAPB	HAS2		ZC3HAV1L
					SNRPB	MAFB	KIAA1217	MMAA		STIM2	SOCS5	SLC25A37	SUGT1	GPR88	NFIA	NAV2	NASP	HCN1		ZDHHC2
					SNX24	MAFF	KIAA1549L	MMP16		STK11	SOCS6	SLC2A13	SUSD1	GPRC5B	NFIB	NAV3	NAT1	HELZ		ZDHHC21
					SNX27	MAML1	KIAA2022	MOCS2		STRIP2	SOS2	SLC31A1	SV2A	GREM1	NFIX	NCOA4	NAV1	HEPHL1		ZFP1
					SOCS4	MAP1B	KIAA2026	MPP5		STX11	SOX2	SLC35A4	SYN2	GREM2	NIPBL	NCOR2	NAV2	HEY2		ZMAT3
					SORD	MAP2	KIDINS220	MPZL1		SUMO3	SOX5	SLC35F5	SYNE1	GRK5	NKX2-4	NDST1	NAV3	HIGD1A		ZNF100
					SORT1	MAP2K1	KIF14	MPZL2		SYNJ1	SPAG11B	SLC39A10	SYT14	GRPEL2	NKX2-5	NEGR1	NCOA4	HMBOX1		ZNF131
					SOX11	MAP3K12	KIF3A	MRGBP		SYPL1	SPON1	SLC40A1	TACR3	GRTP1	NLK	NFAT5	NDST1	HOXA10		ZNF140
					SP5	MAP3K14	KITLG	MTF1		SYT14	SPRY1	SLC46A1	TAF1C	GTF2E2	NOB1	NFIA	NDUFS6	HOXA3		ZNF148
					SPEG	MAP3K9	KL	MTMR4		SYT16	SPRY2	SLC4A4	TAGLN	GXYLT1	NOVA1	NFIB	NEGR1	HOXC8		ZNF160
					SPTB	MAP4	KLF9	MTR		SYTL2	SRL	SLC4A7	TCN2	HAS2	NOX4	NKRF	NFAT5	HPSE2		ZNF208
					SSTR3	MAP7	KLHL7	MTX3		TACC2	SSFA2	SMARCA5	TESK2	HAUS6	NPHP3	NKTR	NFIA	HSPA1B		ZNF212
					STARD13	MAPRE3	KLRC4	MUC1		TAF11	ST3GAL6	SMC2	TET2	HECW1	NPNT	NMI	NFIB	HSPA4L		ZNF354A
					STAT3	MASTL	KMT2E	MYCN		TAF2	ST6GAL1	SMEK2	TGFBR1	HELZ	NPTN	NPAS3	NID2	HSPG2		ZNF397
					STC1	MAT2B	KPNA1	MYCT1		TANC1	STAG2	SMURF1	THAP11	HEXIM1	NPTX1	NQO2	NKRF	HTR2A		ZNF398
					STMN3	MBD4	KPNA2	MYLK4		TAOK1	STAT3	SNAP23	TIAM1	HMGB2	NR3C2	NR3C1	NKTR	HTR2C		ZNF431
					SULT4A1	MBL2	KTI12	MYO1D		TEAD1	STK3	SNAP29	TIMM10B	HMGCL	NR4A3	NRBP1	NMI	HTR4		ZNF451
					SUV39H1	MBNL1	LARP4B	MYO5A		TENM1	STK36	SNCB	TMCO4	HMGN2	NRF1	NREP	NPAS3	HTRA2		ZNF480
					SUV420H2	MDFIC	LBR	MYO6		TFEC	STK38L	SNRNP48	TMEM155	HMGXB4	NRK	NRSN1	NQO2	IARS		ZNF507
					SYN2	MDGA2	LCOR	MYRF		TGIF2	STXBP5	SNX4	TMEM159	HNF4G	NRXN3	NSD1	NR3C1	IFNAR1		ZNF536
					SYT2	MDM4	LDLRAD4	N6AMT1		THAP2	STYK1	SOCS3	TMEM9B	HNRNPA2B1	NSF	NUDCD1	NRBP1	IFT74		ZNF585B
					SYTL1	MECP2	LEFTY1	NAIP		TM2D2	SUV39H2	SOCS4	TNFRSF10D	HNRNPU	NSMAF	NUDT11	NREP	IGF2R		ZNF605
					SYVN1	MED12L	LGR4	NAV3		TMED5	SUZ12	SOX10	TNFRSF13B	HOOK2	NSMF	NUP160	NRSN1	IHH		ZNF711
					TBC1D1	MEMO1	LHX2	NDFIP2		TMEM106B	SYT14	SOX11	TNFRSF1B	HOXA1	NUP43	OSBP	NSD1	IKBKB		ZNF75D
					TBX4	MEOX2	LIFR	NDUFB5		TMEM107	TAGAP	SP100	TNRC6B	HOXA3	OAZ3	OSBPL11	NUDCD1	IL10RA		ZNF763
					TDG	MET	LPP	NEDD4L		TMEM178A	TAT	SPATA2	TP53	HOXC11	ODZ3	OSBPL6	NUDT11	IL15		ZNF770
					TET2	MGAT4A	LRAT	NEDD9		TMEM87A	TBX2	SPCS2	TP53INP1	HOXC4	OR9Q1	OTULIN	NUP160	IL25		ZNF793
					TGOLN2	MIB1	LRRN1	NEGR1		TRIM36	TENM4	SPG20	TPI1	HOXD10	OSGIN2	OXR1	OSBPL11	IL3		ZRANB1
					THEMIS2	MID1IP1	LSM14A	NET1		TRIM4	TESK2	SPRED2	TPM3	HOXD13	OTUD3	PAIP2	OSBPL6	INSR
					THOC6	MIER1	LUZP2	NETO1		TSGA10	TET1	SPTBN1	TRAK2	HRG	OTUD4	PALM	OTUD4	IP6K1
					THY1	MIER3	MACF1	NIN		TSPAN3	TGFBI	SSRP1	TRIB2	HRSP12	PAFAH1B1	PALM2	OTULIN	IP6K3
					TIGD6	MLLT10	MAFK	NINJ1		TTC19	TGFBR2	ST6GAL1	TRIM14	HS2ST1	PALLD	PAN2	OXR1	IPO7
					TLK2	MLLT6	MAGEF1	NLGN1		TUBGCP3	THBS1	ST8SIA1	TRNAU1AP	HS6ST2	PALM2	PARG	PAIP2	IPO9
					TMEM101	MMGT1	MAGI2	NLN		UBE2W	THRB	STAC	TRPM7	HS6ST3	PAPD5	PCDH17	PALM	IPPK
					TMEM135	MMP10	MAOB	NR1D2		UBL3	TIAM1	STK24	TRPV4	HSF2BP	PAPSS2	PCDHA10	PALM2	IRAK2
					TMEM168	MMP13	MAP1B	NR2F2		UBQLN1	TIE1	STMN1	TRUB1	HSP90B1	PARK2	PCDHA11	PAN2	IRS1
					TMEM177	MPHOSPH9	MAP2K1	NR4A2		UCK2	TIMP3	STYX	TSGA10	HSPA12A	PAX3	PCDHA12	PARG	IRS2
					TMEM180	MPP7	MAP3K13	NR4A3		UFM1	TLR4	SVIP	TSPAN33	HTR1F	PAX9	PCDHA13	PCDH17	IST1
					TMEM26	MPPED2	MAP3K2	NRCAM		UNC13C	TMEM260	SYBU	TTC9	HTR2C	PAXIP1	PCDHA2	PCDHA10	ITGA10
					TMEM86A	MREG	MAP3K4	NRP2		UNC45A	TMEM27	SYCE2	TTL	HUNK	PCDH11X	PCDHA4	PCDHA11	ITGA2
					TMLHE	MRGPRX3	MAP3K8	NSDHL		UPF2	TMEM39A	SYT10	TUFM	ICK	PCDH11Y	PCDHA6	PCDHA12	ITGBL1
					TMPRSS13	MRPL28	MAP7D1	NSUN4		UQCRB	TNFRSF10B	TAF11	TYRO3	IDH1	PCGF3	PCDHAC1	PCDHA13	ITIH1
					TMPRSS4	MS4A10	MAPK6	NT5C1B		USP25	TNFRSF11B	TAF9B	UBE2Z	IFT22	PCMTD1	PCDHAC2	PCDHA2	ITPR1
					TNFAIP3	MS4A7	MARCKS	NTN4		USP37	TNKS	TCF12	UBE4A	IGSF1	PCOLCE2	PCGF3	PCDHA4	IVNS1ABP
					TNFSF14	MTMR1	MARK1	NUAK1		USP8	TNPO1	TCF7L2	UBL4B	IGSF8	PCSK6	PDE7B	PCDHA6	JARID2
					TNFSF4	MTMR10	MBNL1	NUDT1		USP9X	TNRC6B	TDRP	ULBP1	IKZF2	PCYT1B	PDGFC	PCDHAC1	JPH1
					TOMM40	MTMR12	MBNL2	NUDT21		UXS1	TOPORS	TFEC	USP44	IL11	PDE10A	PDGFRB	PCDHAC2	KALRN
					TOR2A	MTMR4	MBNL3	NUDT4		VAMP3	TOR1AIP2	TFG	UTP18	IL1F10	PDE4D	PDHX	PCGF3	KATNB1
					TP53INP1	MTMR6	MCF2L	NUDT9		VANGL1	TPRG1L	THBS1	VAT1	IL21R	PDE8A	PDIK1L	PDGFC	KBTBD2
					TRAPPC6B	MTMR9	MED12L	NUFIP2		VLDLR	TRAPPC2	THBS2	VEZF1	IL6R	PDXDC1	PEX11G	PDHX	KCNAB1
					TRIM14	MUM1L1	MED13	NWD1		VPS33A	TRPM6	THRB	VPS53	INHBE	PDZD2	PEX5	PDIK1L	KCNC2
					TRIM65	MXD1	MED14	OS9		WAPAL	TRPM7	TIAM1	WAPAL	INPP5A	PER2	PHC1	PEX5	KCNC4
					TRIM7	MYB	MED4	OSBPL1A		WDR47	TRUB1	TIMP3	WARS2	INTS6	PHACTR3	PI15	PGAP1	KCNG3
					TRIM71	MYBL1	MEF2A	P2RY2		WFDC8	TSNAX	TLE3	WASF1	INTU	PHLPP2	PIK3R1	PHC1	KCNJ2
					TRMT5	MYH11	MEGF9	PAIP2B		XKR9	TSPAN2	TMCC1	WDFY3	IPO5	PHTF2	PIK3R3	PI15	KCNK1
					TRPM6	MYO1D	MEIS1	PAK1		XYLT2	TSPO	TMEM185A	WDR26	IPPK	PIK3AP1	PKNOX2	PIAS4	KCNN4
					TRPS1	MYT1	MEIS2	PAK7		YAP1	UBE2D2	TMEM209	WDR91	IQCB1	PIK3R3	PLP1	PIK3R1	KCTD1
					TTC7A	MYT1L	MFSD6	PALM2		YES1	UBE2D3	TNFSF13	WDTC1	IQSEC1	PIKFYVE	PLSCR3	PIK3R3	KCTD8
					TYSND1	NAP1L3	MGAT4A	PAPD4		YWHAE	UBE2NL	TNPO1	WNK1	IRF2	PIP5K1C	PLXNA1	PITPNM2	KDR
					UBE2G1	NBEA	MITF	PAPD5		ZBTB18	UBE4A	TNRC6B	WRNIP1	ITGAL	PITPNA	PMP22	PKNOX2	KDSR
					UBE2R2	NCAPD2	MKL2	PAQR9		ZC3H14	UBR3	TOX	WWC2	ITGB8	PITPNC1	POLL	PLEKHA1	KIAA0226
					UBN1	NCOA1	MLPH	PCBP2		ZCCHC17	UNC80	TP53BP2	YARS	IYD	PITPNM2	POLR2G	PLP1	KIAA0247
					UBTD1	NDEL1	MMGT1	PCDH20		ZEB1	VCL	TPD52L1	YWHAZ	JAG1	PLEKHA1	PPARGC1A	PLSCR3	KIAA0895
					USF1	NEIL1	MMP16	PDCD4		ZHX1	VGLL2	TRDMT1	ZBTB3	JAM3	PLEKHA6	PPIC	PLXNA1	KIAA1257
					USP12	NFIB	MNT	PDE7B		ZHX2	VIM	TRIM2	ZBTB39	JAZF1	PLEKHB2	PPM1D	PMP22	KIAA1432
					VAX1	NHLH2	MOB4	PDE8A		ZNF174	VRK3	TRPC3	ZC3HAV1L	JMJD1C	PLEKHG3	PPM1E	POLR2G	KIAA1462
					VEGFB	NIN	MPDZ	PGM3		ZNF217	VSNL1	TRPS1	ZDHHC16	KALRN	PLGLB1	PPP1R13B	PPARGC1A	KIAA1804
					VPS37C	NIPA1	MPHOSPH6	PHF20L1		ZNF441	WNK3	TSC22D3	ZFP91	KAT2B	PLGLB2	PPP1R15B	PPIC	KIF1B
					VPS4B	NLRX1	MPP5	PHLDB2		ZNHIT6	WSB1	TTC8	ZFYVE9	KBTBD8	PMM2	PPP2CA	PPIF	KIF21A
					VTCN1	NME7	MSI1	PHRF1		ZSCAN32	WWC2	TUB	ZMYM4	KCNAB1	POLK	PPT1	PPM1D	KIF23
					WARS	NMNAT1	MSX1	PHTF1			WWP1	TULP4	ZNF594	KCNIP4	PPAP2B	PRKAB2	PPM1E	KIF5A
					XKRX	NMUR2	MTMR9	PIF1			XCL1	TXK	ZNF609	KCNK3	PPCS	PRKRA	PPP1R13B	KIF5C
					ZBTB33	NOL4	MTPN	PLA2G4A			XKR6	UBOX5	ZNF618	KCNK5	PPP1R12A	PRMT2	PPP1R15B	KLC4
					ZC3H12B	NOV	MXRA5	PLAGL2			YAP1	UHMK1	ZNF706	KCTD20	PPP1R12C	PSD2	PPP1R3D	KLHDC8B
					ZC3H7B	NPAT	MYBL1	PLCE1			YOD1	USP47	ZNF707	KCTD3	PRDM13	PSMD7	PPP2CA	KLHL18
					ZFYVE1	NPEPL1	MYEF2	PLCL2			ZBTB21	USP6NL	ZNF740	KIAA0922	PRKCE	PSME4	PPT1	KLHL40
					ZNF343	NPFFR2	MYO1E	PLEKHG7			ZBTB39	VAPB		KIAA1033	PSMD14	PSMF1	PRKAB2	KMT2C
					ZNF460	NPNT	MYO5A	PLOD1			ZCCHC3	VASH1		KIAA1107	PSMD5	PTEN	PRKCI	KPNA4
					ZNF543	NPTN	NAP1L3	PLXDC1			ZDHHC2	VGLL4		KIAA1109	PTAR1	PTP4A1	PRKRA	KRTAP11-1
					ZNF546	NPTX1	NAV3	PMAIP1			ZFPM2	WDR35		KIAA1432	PTEN	PTPRK	PRLHR	KRTAP9-2
					ZNF589	NR3C2	NCF2	PMM2			ZNF10	WDR37		KIAA1462	PTPLAD2	PTX3	PROM1	KRTAP9-3
					ZNF704	NRBF2	NCOA7	PMP22			ZNF100	WDR47		KIAA1467	PTPRC	PURA	PSD2	KRTAP9-8
					ZNF75D	NRK	NDFIP1	POGZ			ZNF217	WSB2		KIF16B	PTPRD	PURG	PSMD7	KY
					ZNF76	NRP1	NDNL2	POP4			ZNF367	YAF2		KIF1B	PTPRK	PXDN	PSME4	LAMC1
					ZNF792	NRP2	NDUFB5	PPFIA3			ZNF431	YEATS2		KIF6	PTPRO	PXYLP1	PSMF1	LAMP2
					ZSCAN22	NRSN1	NECAB1	PPM1L			ZNF483	YWHAG		KITLG	QSER1	QKI	PTEN	LATS2
					ZSCAN29	NUP133	NEDD4	PPP1R9A			ZNF576	ZADH2		KLF10	RAB23	RAB14	PTP4A1	LCORL
					ZSWIM4	NUS1	NEK4	PPP2R3A			ZNF592	ZBTB41		KLF11	RAB7A	RAB30	PTPRK	LIPE
					ZSWIM5	OCRL	NETO2	PPP3CA			ZNF654	ZEB2		KLF12	RAB8B	RAB40C	PTX3	LMOD1
					ZSWIM6	ODF4	NF1	PPP3R2			ZNF704	ZFP36L2		KLF3	RAD21	RAD1	PURA	LPHN1
						OSBPL1A	NFE2L2	PRCP			ZNF708	ZFPM2		KLF5	RAG1	RAP1GDS1	PURG	LPHN2
						OTUD3	NFXL1	PRDM15			ZNHIT6	ZFYVE16		KLHL12	RAP1B	RAPGEFL1	PXDN	LRCH1
						OTUD4	NHLH2	PRDM2			ZRANB1	ZHX1		KLHL28	RBAK	RARB	PXYLP1	LRIG1
						OTX2	NIN	PRKD2				ZIM3		KLHL32	RBL2	RBBP9	QKI	LRIG2
						PAFAH1B1	NIP7	PRKD3				ZKSCAN8		KLHL42	RBM47	RCOR1	RAB14	LRP1B
						PAK6	NKX3-1	PRKDC				ZNF181		KLRF1	RBPMS2	REV3L	RAB30	LRP2
						PAN3	NLN	PRKX				ZNF25		KPNA1	REV3L	REXO4	RAB31	LRP6
						PAPD4	NOC3L	PRPF18				ZNF275		KPNA4	RFX1	RFXAP	RAD1	LRRC27
						PARVA	NOL4	PRPSAP2				ZNF518B		KRR1	RGL1	RGPD6	RAP1GDS1	LRRC7
						PCDH15	NPAT	PSCA				ZNF547		KRTAP13-2	RGS17	RGS1	RARB	LRRFIP2
						PCDHB4	NPHP1	PSD3				ZNF572		LAMC2	RGS3	RHOBTB1	RCC2	LRRN3
						PCYOX1	NPTX1	PTBP3				ZNF594		LAMP1	RHPN2	RIC8A	RCOR1	LSM11
						PCYT1B	NR2F2	PTGFR				ZNF615		LANCL1	RNF11	RIT1	REV3L	LUZP1
						PDE1C	NR3C1	PTGR2				ZNF616		LASP1	RNF141	RLF	RFXAP	LY9
						PDE4B	NRP1	PTPN22				ZNF652		LBR	RNF2	RMND5A	RGPD6	LYST
						PDGFD	NRP2	PXN				ZNF654		LGR4	RNF38	RNASEL	RGS1	M6PR
						PDGFRA	NT5DC1	PXYLP1				ZNF83		LGR5	RNF4	RND3	RGS16	MAFK
						PDIK1L	NUDCD1	QKI				ZNF91		LHFPL2	RNF44	RNF13	RIC3	MAMSTR
						PDK1	NUPL2	QSER1				ZSCAN31		LHX4	ROBO1	RNF138	RIOK3	MAN2A2
						PDLIM2	OCLN	R3HDM2				ZSWIM4		LHX9	ROBO2	RNF150	RIT1	MAP2K1
						PDSS2	OLA1	RAB11FIP4						LIN28B	RPL15	RNF165	RLF	MAP3K3
						PDZD11	ONECUT2	RAB14						LIN54	RPS6KA4	ROBO1	RMND5A	MAP3K4
						PELI1	ORMDL2	RAD18						LIPH	RRN3	RPS15A	RNASEL	MAP3K9
						PEX5L	OXR1	RAD23B						LMAN2	RSBN1	RREB1	RND3	MAP4
						PFKFB3	P4HA1	RAG1						LMBR1	SCD5	RTKN2	RNF13	MAP7
						PFN2	PAFAH1B1	RAPGEF2						LONRF2	SCN3A	RYBP	RNF138	MAPK9
						PGM2L1	PAG1	RAPH1						LPHN2	SCUBE3	SAMD13	RNF150	MAPRE1
						PHACTR2	PAK7	RASA1						LPIN1	SDC2	SCHIP1	RNF152	MASP1
						PHF12	PANK1	RASGEF1C						LPP	SELT	SCML2	RNF165	MBD1
						PHF14	PANK3	RBM47						LRAT	SEMA6D	SCN3B	RNF19A	MBNL2
						PHF20	PAPD5	RBPMS						LRCH1	SERTAD2	SEC11A	RNF39	MED11
						PHF3	PAPPA	RBPMS2						LRIG1	SERTAD3	SEC24D	ROBO1	MED26
						PIGA	PAQR3	RC3H1						LRIT2	SESN3	SEMA4D	RPS15A	MEOX2
						PIK3C2A	PARVA	REEP1						LRP5	SETD5	SERBP1	RTKN2	MFN2
						PIK3IP1	PAX3	RER1						LRRC38	SGK3	SERPINB9	RYBP	MGA
						PIKFYVE	PAX9	REV3L						LRRC4	SGPP1	SERTAD4	SAMD13	MGAT4A
						PITPNM2	PCDH18	RGAG1						LRRC40	SH3PXD2A	SESN1	SCAMP5	MIB1
						PLAA	PCDH19	RGL1						LYPLA1	SHOX	SESTD1	SCHIP1	MIPOL1
						PLCB1	PCDH20	RGS7						LZTFL1	SIM2	SETDB1	SCML2	MKNK1
						PLCL2	PCDH7	RILPL1						M6PR	SIRPA	SGCB	SCN3B	MLLT6
						PMEPA1	PDCD4	RIN1						MAB21L2	SLC11A2	SGK1	SEC11A	MLYCD
						PNPLA6	PDE3B	RIN2						MACC1	SLC12A5	SGMS2	SEMA4D	MMD
						POP7	PDE4A	RINT1						MADD	SLC17A6	SH3GLB1	SENP1	MMP3
						POU3F2	PDE4D	RNF121						MAF	SLC24A3	SH3PXD2A	SERBP1	MN1
						PPARG	PDE8A	RNF170						MAGEA1	SLC25A36	SHPRH	SERPINB9	MNT
						PPARGC1A	PEX1	RNF186						MAGEA5	SLC30A8	SHROOM2	SERTAD4	MOCS1
						PPP1R15B	PEX11A	RNF187						MAGEA8	SLC32A1	SIDT1	SESTD1	MPC1
						PPP1R9A	PGGT1B	RNF207						MAGEB18	SLC37A3	SIRT1	SETD5	MPDZ
						PPP2R1B	PGRMC2	RNF216						MAGEB2	SLC38A2	SIX5	SETDB1	MPL
						PQLC3	PHTF2	RPS6KA6						MAGEE1	SLC39A6	SLC16A1	SGCB	MRPS2
						PRICKLE2	PJA2	RPS6KB1						MAGI3	SLC4A10	SLC16A14	SGK1	MRRF
						PRKAA1	PKIA	RREB1						MAN2A2	SLC4A4	SLC22A7	SGMS2	MTFR1L
						PRKAA2	PKNOX1	RTKN						MAP1B	SLC52A1	SLC26A11	SH3BP5L	MTMR11
						PRKD3	PLA2G7	RUNX3						MAP3K1	SLC5A7	SLC30A3	SH3GLB1	MTMR3
						PRR13	PLAT	SACM1L						MAP3K3	SLC6A1	SLC31A1	SH3PXD2A	MTMR4
						PRR15	PLEKHG1	SBF2						MAP4	SLC6A17	SLC35B2	SHPRH	MXD3
						PRSS16	PLGLB1	SCAMP3						MAP4K3	SLC7A11	SLC36A1	SHROOM2	MYB
						PRUNE2	PLGLB2	SCN2A						MAP4K4	SLC9A1	SLC39A9	SIDT1	MYL1
						PSAP	PLS1	SCN3A						MAP7	SLC9A2	SLC4A7	SIRT1	MYLK
						PSD	PMPCB	SCN3B						MAPK14	SLITRK5	SLC4A8	SLC16A1	MYO5A
						PTEN	PNMA2	SEMA3A						MAPK1IP1L	SMAD6	SLC5A8	SLC16A14	MYO5B
						PTGER2	PNRC1	SEMA6A						MAPRE1	SMAD7	SLC6A14	SLC22A7	MYRIP
						PTGES3	POMP	SENP1						MARCKS	SMAD9	SLC9C1	SLC25A22	MYT1L
						PTH	POU3F1	SENP2						MARCKSL1	SMG1	SLITRK1	SLC26A11	N4BP1
						PTP4A1	PPARA	SGCZ						MARK1	SNAP91	SMARCA2	SLC30A3	NAPEPLD
						PTPN4	PPARGC1A	SH2B3						MAT2A	SNAPC1	SMARCC1	SLC31A1	NAT8L
						PTPRD	PPAT	SIGLEC11						MATN1	SNN	SMEK2	SLC36A1	NAV1
						PTPRG	PPP1CB	SIRT5						MBOAT2	SNX10	SMPD3	SLC39A9	NCKIPSD
						PTPRM	PPP1CC	SKAP2						MBTD1	SNX13	SMS	SLC5A8	NCOA4
						PXDN	PPP1R16B	SKP1						MCFD2	SOCS5	SMTNL2	SLC6A14	NCOR2
						PXYLP1	PPP3R1	SLAMF1						MCM3AP	SOCS6	SNIP1	SLC9C1	NFATC3
						QKI	PPP4R1	SLC16A3						MDFIC	SOX11	SNX11	SLITRK1	NFRKB
						R3HDM1	PQLC3	SLC1A2						MED12	SOX4	SNX24	SMARCC1	NFS1
						RAB14	PRDM16	SLC24A4						MED12L	SPOCK2	SNX4	SMEK2	NIN
						RAB30	PRICKLE1	SLC25A17						MED14	SPRYD4	SOX12	SMPD3	NLGN1
						RAB34	PRKACB	SLC25A20						MED4	SRPR	SP1	SMS	NLRX1
						RAB40B	PRKD3	SLC25A25						MEF2C	SSFA2	SPAST	SMTNL2	NOB1
						RAB5A	PRKRA	SLC25A30						MEGF10	ST6GALNAC5	SPRY1	SNIP1	NOL3
						RAB9B	PRPF39	SLC25A44						MEIS1	STARD13	SPTAN1	SNRK	NOS1
						RACGAP1	PRR11	SLC26A2						MEIS2	STEAP2	SPTY2D1	SNX11	NOTCH2
						RAG1	PRRX1	SLC26A7						MESDC2	STK39	SREBF1	SNX24	NR4A1
						RALBP1	PRUNE	SLC26A9						MESP1	STRN3	SS18L1	SNX4	NRBP1
						RALGPS1	PSMA3	SLC27A1						MET	STX17	ST7L	SOX12	NRP2
						RAP2C	PSPH	SLC38A2						MFAP5	SUDS3	STAG2	SP1	NSMF
						RAPGEF4	PTEN	SLC39A8						MFHAS1	SUSD1	STC1	SPAST	NTRK2
						RASA1	PTGFRN	SLC4A5						MICU3	SUV420H1	STK19	SPRY1	NUAK1
						RASD1	PTP4A1	SLC5A9						MIER1	SVIP	STRN3	SPTAN1	NUAK2
						RASGEF1A	PTPN9	SLC7A8						MIER3	SYN2	STX16	SS18L1	NUDCD3
						RB1CC1	PTPRG	SLC8A3						MKLN1	SYN3	STX17	ST7L	NUP50
						RBBP8	PTPRJ	SLITRK4						MOCS2	SYNJ1	SUB1	STAG2	NWD1
						RBM17	PUM1	SLITRK6						MORC3	SYNPO2	SUV420H1	STC1	NXPH1
						RBM25	PURA	SLMO2						MPP2	SYPL1	SUV420H2	STK19	ODF2L
						REEP1	PUS7L	SLN						MPP5	SYT1	SVEP1	STX16	OGT
						RELN	PWP2	SMAD2						MRC1	TACC2	TAF11	STX17	OIP5
						RFT1	QKI	SMAD3						MRC2	TAGAP	TAF5	SUV420H1	OMG
						RFX5	QSER1	SMAD5						MT2A	TBC1D8	TBC1D7	SUV420H2	ONECUT2
						RFX7	RAB11FIP1	SMC6						MTERF	TBC1D8B	TBX21	SVEP1	OOEP
						RIMBP2	RAB28	SMCHD1						MTF1	TBL1XR1	TCL1A	SYPL2	OSBPL3
						RMND5A	RAB3IP	SNRNP48						MTHFS	TCF21	TDG	TAF11	OTUB1
						RNF216	RAB4A	SNTB2						MTM1	TCFL5	TET1	TAF5	OTUD4
						RNF38	RAD23B	SNX15						MTMR8	TCTEX1D1	TET2	TBC1D7	OTX1
						ROBO1	RAP1A	SNX27						MTMR9	TEAD1	TET3	TBCEL	PAFAH1B1
						ROBO2	RAP2B	SOCS7						MTSS1	TECPR2	TFAP2C	TBX21	PAG1
						ROGDI	RAPGEF2	SOX11						MYCT1	TEF	TFEB	TCL1A	PANK1
						RPA2	RAPGEF4	SOX9						MYEF2	TESK1	TFEC	TDG	PAPPA
						RPRD1A	RARB	SP8						MYH1	TET2	TGDS	TET1	PAQR3
						RPS6KA3	RASD1	SPAG17						MYH2	TEX2	TIAM1	TET2	PBX3
						RPS6KA5	RASGRF1	SPATS2						MYH4	TFAP2E	TIMM8B	TET3	PCDH17
						RPS6KB1	RAVER2	SPOP						MYNN	TMC8	TLL1	TFAP2C	PCDH9
						RRAGD	RBAK	SPSB4						MYO5B	TMEM159	TMEFF1	TFEB	PCDHAC1
						RTN1	RBM12	SPTLC1						MYO5C	TMEM255A	TMEM132A	TFEC	PCGF5
						RUNX3	RBM15B	SPTY2D1						N4BP1	TMEM62	TMEM169	TGDS	PCMT1
						RXFP2	RBM24	SRGAP1						N4BP2L1	TMEM87A	TMEM183A	THAP8	PDCD4
						S1PR1	RBM25	SRGAP2						N4BP2L2	TMF1	TMEM183B	TIAM1	PDCD6IP
						SAP18	RBM7	SRP9						NACC2	TMPRSS11B	TMEM47	TIMM8B	PDE3B
						SASH1	RC3H1	SSBP3						NAMPT	TMSB4Y	TMEM65	TLL1	PDIA6
						SATB2	REL	SSH2						NAP1L5	TNPO1	TMPRSS3	TM4SF20	PDIK1L
						SBF2	RET	ST6GALNAC3						NCBP1	TOB1	TNKS1BP1	TMEFF1	PDLIM5
						SCML2	RFX4	STC1						NCOA1	TOB2	TP53INP1	TMEM132A	PELI2
						SCML4	RFX7	STT3A						NCOA6	TRAF3	TP53INP2	TMEM169	PEX13
						SCN3A	RGL1	STX12						NDFIP2	TRAK2	TPK1	TMEM65	PFKFB4
						SCN9A	RGMA	SYNE3						NDUFA2	TRHDE	TPM1	TMPRSS3	PGM2L1
						SDC4	RGMB	SYNJ1						NDUFA3	TRIM6	TPX2	TMTC3	PHACTR2
						SEC23B	RGS14	TBC1D14						NDUFA5	TRIO	TRAF4	TNFRSF1A	PHF19
						SECISBP2L	RGS17	TBC1D15						NDUFC1	TRIP13	TRIB2	TNFRSF9	PHF20
						SERBP1	RHBDL2	TBC1D22B						NEB	TRPM6	TRIM16L	TNKS1BP1	PHF20L1
						SERINC3	RHOBTB1	TBPL1						NEDD4L	TSC1	TRIM37	TP53INP1	PHKA1
						SERTAD2	RHPN2	TBX15						NEFH	TULP4	TRIM63	TPM1	PID1
						SESTD1	RIN2	TCF4						NEFL	UBE2W	TSC22D3	TRAF4	PIGB
						SFMBT1	RIOK2	TDRP						NEGR1	UGP2	TSPAN14	TRIB2	PIK3R1
						SGCB	RNASEL	TENM1						NEK6	USP28	TTC14	TRIM16	PILRB
						SGTB	RNF111	TEX37						NEK7	USP44	TTC9	TRIM16L	PIM1
						SH3D19	RNF125	TGFBR1						NFIB	USP45	TUBB2A	TRIM37	PISD
						SHANK2	RNF128	TGFBR2						NFX1	USP9Y	TXNDC16	TRIM63	PLA2G15
						SIK1	RNF13	THPO						NHP2L1	UVRAG	UBTD1	TRIM9	PLAG1
						SKP1	RNF38	TICAM1						NHS	VDAC2	UBTF	TSC22D3	PLCD1
						SLAIN1	ROBO2	TJP1						NIN	VENTX	ULBP2	TSPAN14	PLD1
						SLC12A5	ROCK1	TLL1						NISCH	VPS4B	UMPS	TTC14	PLEKHA1
						SLC16A10	ROCK2	TLN2						NKX2-1	VPS54	UNC13B	TTC9	PLEKHA5
						SLC24A3	RSRC1	TMC4						NLGN4X	WASL	UPK1B	TUBB2A	PLSCR4
						SLC25A12	RUFY2	TMEM116						NLGN4Y	WDFY3	USP29	TUBB2B	PLXNA2
						SLC25A32	RUNX1	TMEM117						NOL4	WDR76	USP34	TXNDC16	PMP22
						SLC2A2	RXFP1	TMEM178A						NOX4	WIPI1	USP42	UBTD1	PNPLA6
						SLC35F3	SALL1	TMEM196						NR6A1	WRNIP1	USP6NL	UBTD2	POLD3
						SLC38A2	SAP30L	TMEM206						NRGN	WWP2	VANGL1	UBTF	POLDIP3
						SLC39A10	SCN1A	TMEM42						NRK	XPR1	VASH1	ULBP2	POLE4
						SLC39A12	SCN2A	TMEM9B						NRXN1	XRN1	VASH2	UMPS	POLR3D
						SLC43A2	SCOC	TMOD1						NRXN3	XYLT2	VPS25	UNC13B	POLR3F
						SLC44A1	SEC24A	TMPRSS11B						NTS	YIPF4	VPS36	USP29	POU2F1
						SLC6A6	SELT	TNFRSF10B						NUAK1	ZBTB40	VPS37C	USP34	POU3F2
						SLC8A1	SEMA6D	TNFRSF11B						NUAK2	ZCCHC2	WASF1	USP37	POU4F2
						SLMAP	SENP7	TNPO1						NUDT21	ZCCHC4	WBP1L	USP42	POU6F1
						SMAD4	SETD5	TP53BP1						NUFIP2	ZDHHC5	WDFY1	USP6NL	PPAP2A
						SMAD5	SFRP1	TPM3						NUP50	ZEB2	WDR18	VASH1	PPAP2B
						SMARCD2	SFXN4	TPR						NUS1	ZFC3H1	WDR26	VEGFA	PPAPDC2
						SMOC1	SGK3	TRAM1						ONECUT2	ZFHX4	WDR33	VPS37C	PPIE
						SMOC2	SGPP1	TRAPPC10						ORMDL1	ZNF230	WDR41	WARS	PPIL4
						SNAP25	SH2D1A	TRIM2						OSBPL8	ZNF25	WFDC3	WASF1	PPM1A
						SNAPIN	SH3GLB1	TRIM52						OSER1	ZNF273	WISP1	WDFY1	PPM1D
						SNIP1	SIN3A	TRIM65						OTUD4	ZNF28	XDH	WDR18	PPP1R11
						SNPH	SLC12A2	TRIM7						OXNAD1	ZNF287	XKR4	WDR26	PPP2R5C
						SNRPE	SLC12A6	TRPM6						OXSR1	ZNF430	XKR6	WDR33	PPP3CB
						SNX2	SLC16A14	TSHZ2						PAH	ZNF530	XKR7	WDR41	PPP6C
						SNX27	SLC20A2	TSPYL4						PAK2	ZNF586	XPO4	WFDC3	PRDM4
						SNX5	SLC23A2	TTC26						PAK3	ZNF721	YBX3	XDH	PRKAB2
						SOCS5	SLC25A36	U2AF2						PALLD	ZNF776	YPEL2	XKR4	PRKAR2A
						SOS2	SLC26A2	UBE2V1						PAPD5	ZNF804A	YRDC	XKR6	PRKG1
						SOX21	SLC30A7	UBE4A						PAPOLG	ZNF813	YWHAE	XKR7	PROK2
						SOX4	SLC30A9	UBR7						PARD6B		YY1	XPO4	PROSC
						SOX5	SLC35A3	UBTF						PARL		ZBTB34	YBX3	PRRG1
						SPATA2	SLC44A5	UFM1						PAX9		ZBTB40	YPEL2	PRTG
						SPG20	SLC45A3	UGT8						PBRM1		ZBTB5	YWHAE	PSAT1
						SPHK2	SLC4A10	UHMK1						PCDH17		ZCCHC17	ZBTB34	PSMD7
						SPIRE1	SLC6A17	UHRF1						PCDH19		ZDHHC5	ZBTB40	PSME3
						SPOCK1	SLC7A11	UNC119B						PCMTD2		ZFP36L1	ZBTB5	PTCD3
						SPOPL	SLITRK4	UPF3A						PCNP		ZFP91	ZCCHC17	PTCH1
						SPTY2D1	SLMAP	USP31						PDE4B		ZFX	ZDHHC5	PTH
						SRPX	SMAD1	USP46						PDE5A		ZFYVE26	ZFP36L1	PTHLH
						ST18	SMAD5	UVRAG						PDE7A		ZHX1	ZFP91	PTPN3
						ST8SIA3	SMAD9	UXS1						PDGFA		ZKSCAN3	ZFX	PTPN4
						STARD13	SMARCA1	VAMP4						PDIA6		ZKSCAN7	ZFYVE26	PTPRD
						STAT3	SMARCA5	VAPA						PDIK1L		ZNF28	ZHX1	PTPRM
						STC1	SMC2	VASN						PDLIM5		ZNF282	ZKSCAN3	PTPRR
						STEAP4	SMPD3	VCAM1						PDPK1		ZNF346	ZKSCAN4	PURA
						STIM2	SNAP91	VEZF1						PDXDC1		ZNF37A	ZKSCAN7	PURB
						STK33	SNAPC3	VPS37C						PEBP1		ZNF396	ZNF28	PVRL1
						STK4	SNCA	VPS54						PGBD2		ZNF468	ZNF282	PXMP4
						STX12	SNRNP48	WBP4						PGRMC2		ZNF577	ZNF346	QKI
						STX6	SNTB2	WDFY3						PHACTR2		ZNF609	ZNF37A	RAB10
						SULF1	SNX16	WDR17						PHF20L1		ZNF614	ZNF382	RAB11FIP2
						SUV39H1	SOBP	WDR20						PHLDA1		ZNF658	ZNF396	RAB3B
						SYBU	SOCS6	WDR43						PIGS		ZNF765	ZNF468	RAB3D
						SYT16	SON	WDR48						PIK3C2A		ZSCAN25	ZNF519	RAB40A
						SYT6	SORCS1	WNT16						PIK3R3			ZNF577	RAB4B
						SZRD1	SORCS3	XAGE5						PIKFYVE			ZNF609	RAB9A
						TACC1	SOX1	XPO7						PIP4K2B			ZNF614	RAD23B
						TAF4B	SP4	XRN1						PITPNA			ZNF765	RAD50
						TANC1	SPAG7	YES1						PJA1			ZNF791	RAP2C
						TANC2	SPHKAP	YTHDC1						PJA2			ZSCAN25	RAPGEFL1
						TBC1D12	SPIRE1	YTHDF2						PKIA				RAPH1
						TBC1D8	SPOPL	ZBTB10						PKNOX1				RARB
						TBL1XR1	SPTBN1	ZBTB2						PKP2				RASGEF1B
						TBX19	SRGAP3	ZBTB33						PKP4				RASSF5
						TBXAS1	SRPK1	ZBTB37						PLAGL1				RBBP6
						TCF4	SS18	ZBTB46						PLAU				RBM12
						TEK	SSX2IP	ZBTB6						PLCXD3				RBM24
						TERF2	ST18	ZC3H11A						PLEKHF2				RBM6
						TEX2	ST3GAL6	ZDHHC9						PNMAL1				RCE1
						TEX261	ST6GALNAC3	ZFHX4						PNRC1				RECK
						TFDP2	STAG1	ZFP36						PNRC2				REEP1
						TGFA	STAM	ZFYVE26						POGZ				RELN
						TGFBR2	STARD8	ZFYVE9						POLR3A				RET
						TGM1	STAT1	ZKSCAN2						POLR3F				RFK
						TGOLN2	STIL	ZNF138						POLR3G				RFWD2
						THOP1	STON1	ZNF169						POM121				RGMB
						THSD7A	STRN	ZNF331						POM121C				RGPD5
						TIMM23	STRN3	ZNF41						PON2				RGPD6
						TMBIM1	STYK1	ZNF423						POU2F1				RGPD8
						TMEM159	SUCLA2	ZNF543						POU4F2				RGS22
						TMEM50B	SUCLG2	ZNF546						PPARGC1A				RGS3
						TMEM55A	SURF4	ZNF605						PPAT				RHOBTB2
						TMEM55B	SUV39H2	ZNF708						PPFIBP1				RHPN2
						TMEM63B	SV2A	ZNF711						PPIF				RIC8A
						TMEM9B	SYAP1	ZSWIM6						PPM1K				RNF10
						TNFRSF1B	SYT11							PPP1CB				RNF111
						TNFRSF6B	SYTL2							PPP1R12A				RNF125
						TNPO1	TAF9B							PPP2R3A				RNF138
						TNRC6A	TBC1D9B							PPP2R5E				RNF144B
						TNRC6B	TBL1XR1							PPP4R4				RNF213
						TNRC6C	TBX1							PRAME				RNF217
						TNS1	TCFL5							PRAMEF12				RNF24
						TOM1L2	TEK							PRCP				RNF38
						TPP1	TET2							PRDM1				RNF43
						TRIM2	TFAP4							PRDM10				RPP14
						TRIM23	TFRC							PREP				RPP25
						TRIM3	TGIF1							PRH2				RPS6KA3
						TRIM37	THAP1							PRIMA1				RPS6KB1
						TRIM59	THBS1							PRKRIR				RRAGA
						TROVE2	THUMPD3							PRMT6				RREB1
						TRPS1	TJP1							PROSC				RS1
						TSC1	TJP2							PRPF4B				RSBN1
						TSC22D1	TMED5							PRPH2				RSPO1
						TSHZ1	TMEM106B							PRR13				RSPO3
						TSPYL2	TMEM163							PRRG1				RTF1
						TTYH3	TMEM196							PRTG				RUNDC3B
						UBA3	TMEM67							PTEN				RUNX1T1
						UBAP2L	TMEM68							PTGER4				RYBP
						UBE2D1	TMF1							PTK2B				SALL1
						UBE2D2	TMTC3							PTP4A2				SALL4
						UBE2W	TMTC4							PTPRB				SATB2
						UBE3B	TNKS2							PUM2				SAV1
						UBE4B	TNPO1							QKI				SCARB1
						UBFD1	TNS3							QSER1				SCN1A
						UBQLN1	TOMM70A							RAB11FIP2				SCN3A
						UBR7	TOP2A							RAB27B				SCN8A
						UBXN2B	TP53BP2							RAB39B				SCOC
						UCP3	TP53INP2							RAB8B				SEC24A
						UHRF2	TRA2A							RAD1				SEH1L
						ULK2	TRDMT1							RAD23B				SELENBP1
						UNC13A	TRIB1							RAI14				SEMA3A
						USP28	TRIM2							RAP2B				SEMA3D
						USP32	TRIM43							RAPGEF2				SEMA6D
						USP33	TRIO							RBAK				SERBP1
						USP47	TRMT5							RBBP6				SERF2
						USP48	TRPM1							RBL2				SESN1
						USP6	TSPAN12							RBM25				SETD3
						UXS1	TSPAN3							RBM26				SFT2D3
						VAV2	TTN							RBM47				SFTPB
						VCPIP1	TUBGCP5							RBPMS2				SGCA
						VGLL4	UBE2D1							RCHY1				SGCD
						VPS13D	UBE2D2							RCN1				SGK1
						VPS37A	UBE2D3							RCOR1				SH2D2A
						VSIG10	UBE2G1							RDH10				SH3BGRL2
						WASL	UBE2V1							REEP1				SH3GL2
						WDFY3	UBR3							REEP5				SHOC2
						WDFY4	UCK2							REPS2				SHROOM3
						WDR20	UGDH							RFX3				SHROOM4
						WDR33	USP25							RFX6				SIAH1
						WDR47	USP31							RGAG1				SIDT2
						WEE1	USP42							RGPD1				SIPA1L2
						WHSC1L1	USP47							RGS13				SIRT4
						WNK1	USP54							RGS8				SKI
						WNK3	USP6							RNF10				SLC11A2
						WNT1	USP9X							RNF135				SLC12A1
						WNT10A	UTS2B							RNF168				SLC12A2
						WNT2B	VANGL1							RNF38				SLC13A1
						WRNIP1	VGLL4							RNF43				SLC13A3
						WTAP	VKORC1L1							ROBO1				SLC1A2
						YTHDF2	VPS35							ROBO2				SLC20A2
						ZAK	VPS4B							RORA				SLC22A17
						ZBTB18	WARS							RP2				SLC25A12
						ZBTB4	WDFY3							RPIA				SLC25A2
						ZCCHC14	WDR3							RPRD2				SLC25A22
						ZDHHC23	WEE1							RPS6KA5				SLC25A35
						ZEB2	WIF1							RRAS2				SLC2A3
						ZFPM2	WNK3							RRP15				SLC30A8
						ZFYVE26	WTAP							RSBN1				SLC36A1
						ZFYVE9	XYLT1							RSBN1L				SLC39A10
						ZIC5	YTHDF2							RTF1				SLC41A2
						ZNF217	YTHDF3							RUFY2				SLC44A1
						ZNF250	YWHAG							RUNX1				SLC4A4
						ZNF3	ZBED4							RUNX1T1				SLC4A7
						ZNF449	ZBTB18							RUNX2				SLC5A3
						ZNF609	ZBTB21							RXRG				SLC6A4
						ZNF614	ZBTB34							RYBP				SLC7A1
						ZPLD1	ZBTB38							RYR2				SLC7A2
							ZC3H12A							RYR3				SLC9A6
							ZC3H12B							S100PBP				SLC9A8
							ZC3H6							SAFB				SLITRK1
							ZC3HAV1L							SAFB2				SMAD3
							ZCCHC2							SAMD12				SMAD5
							ZDHHC17							SATB1				SMAD7
							ZDHHC21							SATB2				SMARCD2
							ZFHX4							SCG5				SMPD1
							ZFX							SDHD				SMURF1
							ZHX1							SEC14L1				SMYD5
							ZIC4							SEC23A				SNCG
							ZKSCAN1							SEC23IP				SNRNP48
							ZMYM1							SEC24A				SNRPC
							ZMYM2							SEC63				SNTB2
							ZNF148							SECISBP2				SNX16
							ZNF181							SEH1L				SOCS6
							ZNF197							SEMA4B				SON
							ZNF207							SEMA6D				SORT1
							ZNF217							SERTAD4				SOS2
							ZNF239							SESN2				SP5
							ZNF248							SETD8				SPAG7
							ZNF260							SGCD				SPOCK3
							ZNF275							SGOL1				SPRED1
							ZNF302							SH3BGR				SPRY3
							ZNF367							SH3YL1				SPRYD3
							ZNF431							SHROOM2				SPTBN2
							ZNF485							SIRPA				SRP72
							ZNF507							SIRT1				SRPK1
							ZNF557							SIX4				SRPR
							ZNF570							SKP1				SRPRB
							ZNF574							SLAMF1				SSR1
							ZNF645							SLC11A2				SSRP1
							ZNF654							SLC12A1				SSU72
							ZNF704							SLC12A2				ST7L
							ZNF777							SLC16A6				ST8SIA3
							ZNF800							SLC17A6				STC1
							ZSCAN31							SLC1A1				STIM1
							ZZZ3							SLC1A3				STK33
														SLC20A1				STK38L
														SLC25A24				STOX2
														SLC25A36				STX17
														SLC25A4				STX1A
														SLC26A7				STXBP3
														SLC35B4				STXBP5
														SLC36A2				SUCO
														SLC38A1				SUPT16H
														SLC38A2				SUZ12
														SLC39A10				SVEP1
														SLC44A5				SYDE2
														SLC4A10				SYN2
														SLC4A4				SYNJ1
														SLC4A8				SYNRG
														SLC5A10				SYPL1
														SLC6A14				SYS1
														SLC9A1				SYT3
														SLMAP				SYT4
														SMAD5				SYTL2
														SMARCC1				TAB3
														SMC5				TACC1
														SMCO4				TAF15
														SMEK2				TAF5
														SMN1				TAF8
														SMN2				TARBP1
														SMS				TARBP2
														SMYD5				TASP1
														SNRPC				TBC1D19
														SNRPE				TBC1D20
														SNX22				TBC1D2B
														SNX24				TBC1D9
														SNX27				TBCEL
														SNX5				TBL1XR1
														SOCS6				TBPL1
														SOX11				TBRG1
														SPACA1				TCAIM
														SPATA6				TCF3
														SPG20				TEAD1
														SPHKAP				TEDDM1
														SPOCK1				TENM2
														SPOPL				TFAP2C
														SPRY2				TFAP2D
														SPSB4				TFAP2E
														SPTBN1				TFAP4
														SRGAP3				TFCP2L1
														SRPK1				TGFBR3
														SRPK2				TGIF2
														SRPX				TGIF2LY
														SS18				THAP2
														SS18L2				THYN1
														SSBP2				TK2
														SSH2				TLE4
														SSR3				TLK1
														ST18				TLL1
														ST7L				TLR1
														ST8SIA4				TM4SF1
														STAT5B				TMCC1
														STAU2				TMEM100
														STEAP2				TMEM135
														STK38L				TMEM138
														STK4				TMEM143
														STRIP1				TMEM189-UBE2V1
														STRIP2				TMEM215
														STX12				TMEM255A
														STX17				TMEM55A
														STX6				TMEM55B
														SUCO				TMEM74B
														SV2B				TMEM87A
														SYNJ1				TMEM87B
														SYNPO2				TNIP2
														SYS1				TNRC6B
														SYT4				TPD52L3
														TAB3				TPM3
														TAC1				TRAM1
														TAF9B				TRANK1
														TARDBP				TRIM2
														TBC1D15				TRIM35
														TBC1D9				TRIM66
														TBCA				TRIP10
														TBX5				TRPC1
														TCAP				TSC1
														TCF20				TSPAN5
														TENM1				TTC1
														TENM4				TTC14
														TET2				TTC21B
														TFAM				TTPAL
														TFEC				TYRO3
														TGFBR2				UBASH3A
														TGFBR3				UBE2I
														TGIF1				UBE2Q1
														THAP2				UBE2V1
														THUMPD3				UBE4A
														TIA1				UBE4B
														TICAM2				UBN2
														TIMM10				UBQLNL
														TIPARP				UBR3
														TJP2				UHMK1
														TLK1				UNC13A
														TMED5				UNC80
														TMED7				USP14
														TMEM117				USP15
														TMEM135				USP19
														TMEM144				USP25
														TMEM194A				USP3
														TMEM2				USP42
														TMEM263				USP6NL
														TMEM30B				USP9X
														TMEM64				VAMP1
														TMOD1				VAPB
														TMOD2				VCL
														TMOD3				VGLL2
														TMPO				VIT
														TNFAIP3				VPS33B
														TNFAIP6				VPS4A
														TNFRSF10B				VTI1A
														TNKS2				VTI1B
														TNPO1				VWF
														TNRC6A				WAPAL
														TNRC6B				WASL
														TNRC6C				WBP11
														TOP1				WDR47
														TOP2B				WDR82
														TOPBP1				WDTC1
														TOX				WEE1
														TPM3				WFDC5
														TPST1				WHSC1
														TRAK2				WIBG
														TRAPPC2				WIF1
														TRAPPC6B				WIPI2
														TRIB1				WNK3
														TRIM2				WNT3A
														TRIM36				WNT7A
														TRIM63				WSB1
														TRMT5				WWC1
														TRPM7				WWP1
														TRPS1				XDH
														TRRAP				XPO7
														TSHZ3				YAP1
														TSNAX				YTHDC1
														TSPAN12				YWHAH
														TSPYL4				YWHAQ
														TSR2				ZBTB10
														TTC33				ZBTB34
														TTC38				ZBTB39
														TTC39B				ZBTB46
														TTC7B				ZBTB9
														TUSC2				ZC3H11A
														TXNRD1				ZC3H12C
														UACA				ZC3H13
														UBAP2				ZCCHC2
														UBASH3A				ZCCHC3
														UBE2D1				ZDHHC16
														UBE2D3				ZDHHC23
														UBE2O				ZFHX4
														UBE2R2				ZFYVE20
														UBE2V2				ZHX1
														UBL3				ZHX3
														UBLCP1				ZIC1
														UMODL1				ZKSCAN1
														UQCRFS1				ZKSCAN8
														USH2A				ZMYM2
														USO1				ZNF267
														USP53				ZNF326
														USP9X				ZNF449
														USP9Y				ZNF518B
														UTP23				ZNF532
														VAPA				ZNF548
														VBP1				ZNF609
														VCAN				ZNF622
														VCPIP1				ZNF654
														VGLL2				ZNF750
														VGLL3				ZNRF2
														VKORC1L1				ZNRF3
														VPS37D				ZRANB1
														VRK3				ZSCAN31
														VSNL1				ZSWIM3
														VTI1A
														VTI1B
														WASF3
														WASL
														WBP2
														WBP2NL
														WDR31
														WDR37
														WDR7
														WHAMM
														WHSC1
														WNK1
														WNK3
														WRB
														WTAP
														WWC2
														XIAP
														XRN1
														YES1
														YOD1
														YWHAG
														ZBTB1
														ZBTB11
														ZBTB18
														ZBTB26
														ZBTB34
														ZBTB43
														ZBTB44
														ZC3H12C
														ZC4H2
														ZCCHC2
														ZDBF2
														ZDHHC17
														ZEB1
														ZFHX4
														ZFP2
														ZHX1
														ZIC1
														ZIC4
														ZIC5
														ZKSCAN1
														ZNF100
														ZNF107
														ZNF114
														ZNF117
														ZNF136
														ZNF138
														ZNF208
														ZNF24
														ZNF253
														ZNF254
														ZNF263
														ZNF267
														ZNF274
														ZNF28
														ZNF280C
														ZNF281
														ZNF287
														ZNF292
														ZNF30
														ZNF319
														ZNF37A
														ZNF382
														ZNF395
														ZNF417
														ZNF420
														ZNF423
														ZNF430
														ZNF436
														ZNF454
														ZNF461
														ZNF468
														ZNF473
														ZNF480
														ZNF493
														ZNF506
														ZNF514
														ZNF521
														ZNF544
														ZNF546
														ZNF559
														ZNF560
														ZNF571
														ZNF572
														ZNF579
														ZNF587
														ZNF626
														ZNF654
														ZNF655
														ZNF669
														ZNF676
														ZNF680
														ZNF695
														ZNF701
														ZNF708
														ZNF721
														ZNF750
														ZNF761
														ZNF765
														ZNF77
														ZNF776
														ZNF780B
														ZNF782
														ZNF793
														ZNF813
														ZNF85
														ZNF90
														ZNF91
														ZNF92
														ZNRF2
														ZPLD1
														ZSWIM5
														ZYG11B
